# Supplementary material for: A data-driven computational model enables integrative and mechanistic characterization of dynamic macrophage polarization
Source: iScience. 2021 Jan 29;24(2):102112. doi: 10.1016/j.isci.2021.102112 (PMC7895754; doi:10.1016/j.isci.2021.102112)
Supplement: Table S1. Complete list of model reactions and parameter values; related to figure 1 [file mmc2.xlsx]

## Sheet: Sheet1
Notes regarding the naming of species in the model (e.g. names as shown in the xml file); please also refer to information in Sheet2 for complete reaction and species descriptions
"A"	Species A in its regular form and location
"A_n"	Species A in nucleus
"A prod"	A dummy term (of constant value 1) created to describe the production of species A
"pA"	phosphorylated form of A
"aA"	activated form of A
"A/B"	A complexed species formed by species A and B
"A_OH"	hyodroxylated form of A
"mA"	mRNA form of A
"AD"	dimer form of A
"A_i"	Species A internalized (often for a receptor complex)
"A_lyso"	Species A in a state ready to be degraded or recycled (often for a receptor complex)
"deg"	A dummy term to describe the degradation of all applicable species

## Sheet: Sheet2
Reaction Flux Labels	Brief Reaction Description (species are proteins unless otherwise noted)	Reaction Flux Details	Parameter Values Used in Reaction (* means that the parameter has already been described)	References for Parameter Values (in PMIDs)
v1	IFNg binds receptor complex	kf1*[IFNG]*[IFNGR/JAK] - kr1*[IFNG/R/JAK]	kf1=1.6e-7 (min^-1), kr1=0.01 (min^-1)	2439610
v2	Phosphorylation of bound IFNG receptor complex	kf2*[IFNG/R/JAK] - kr2*[pIFNG/R/JAK]	kf2=3 (min^-1), kr2=10 (min^-1)	31738746
v3	STAT1 binds phosphorylated iFNG/IFNGR complex	kf3*[STAT1]*[pIFNG/R/JAK] - kr3*[pIFNG/R/JAK/STAT1]	kf3=0.03 (min^-1), kr3=3 (min^-1)	31738746
v4	Activation of STAT1	k4*[pIFNG/R/JAK/STAT1]	k4=2 (min^-1)	31738746
v5	Dimerization of phosphorylated STAT1	kf5*[pSTAT1]^2 - kr5*[pSTAT1D]	kf5=0.1 (min^-1) , kr5=1 (min^-1)	31738746
v6	Translocation of activated STAT1 dimer from cytoplasm to nucleus	k6*[pSTAT1D]	k6=1 (min^-1)	31738746
v7	Dephosphorylation of STAT1	k7*[pSTAT1]	k7=0.03 (min^-1)	12171910
v8	Dissociation of deactivated STAT1 dimer into STAT1 monomers	kr5*[STAT1D_n]	*	*
v9	Translocation of STAT1 from nucleus to cytoplasm	k9*[STAT1_n]	k9=0.1 (min^-1)	31738746
v10	deactivation of STAT1 dimer in nucleus	k7*[pSTAT1D_n]	*	*
v11	SOCS1 binds IFNG receptor complex	kf11*[SOCS1]*[IFNG/R/JAK] - kr11*[IFNG/R/JAK/SOCS1]	kf11=0.008 (min^-1), kr11=0.2 (min^-1)	31738746
v12	Internalization and dissociation of activated IFNG receptor complex	k12*[pIFNG/R/JAK]	k12=0.1 (min^-1)	31738746
v13	Dissociation of SOCS1 bound IFNG receptor complex	k13*[IFNG/R/JAK/SOCS1]	k13=0.03 (min^-1)	31738746
v14	Phosphorylated STAT1 dimer binds IRF9 in cytoplasm	kf14*[pSTAT1D]*[IRF9] - kr14*[pSTAT1D/IRF9]	kf14=0.00013 (min^-1), kr14=1 (min^-1)	31738746
v15	Translocation of activated STAT1/IRF9 complex from cytoplasm to nucleus	k15*[pSTAT1D/IRF9]	k15=0.1 (min^-1)	31738746
v16	Phosphorylated STAT1 dimer binds IRF9 in nucleus	kf14*[pSTAT1D_n]*[IRF9_n] - kr14*[pSTAT1D/IRF9_n]	*	*
v17	STAT1/IRF9 complex and NFKB promote the production of CXCL10	k17*([pSTAT1D/IRF9_n]^2)*(0.004+[NFKB_n]/([NFKB_n]+ka17))	k17=7e-5 (min^-1), ka17=100000	Fitted
v18	SOCS3 binds IFNG receptor complex	kf18*[SOCS3]*[IFNG/R/JAK] - kr11*[IFNG/R/JAK/SOCS3]	kf18=0.004 (min^-1)	31738746
v19	Dissociation of SOCS3 bound IFNG receptor complex	k13*[IFNG/R/JAK/SOCS3]	*	*
v20	STAT3 and AP1 promotes SOCS3 production	k20*((pSTAT3D_n)/(pSTAT3D_n+ka20)+[AP1_n]/([AP1_n]+kb20))	k20=82138 (min^-1), ka20=6000, kb20=1e6	Fitted
v21	Degradation of internalized IFNG/R	k21*[IFNG/R_lyso]	k21=1 (min^-1)	31738746
v22	IL-4 binds receptor complex	kf22*[IL4]*[IL4R/JAK] - kr22*[IL4/R/JAK]	kf22=2.6e-6 (min^-1) , kr22=0.13 (min^-1)	26385103, 9050834
v23	internalization of phosphorylated IL4/R complex	k23*[pIL4/R/JAK]	k23=0.2 (min^-1)	31738746
v24	STAT6 binds activated IL4/R complex	kf24*[STAT6]*[pIL4/R/JAK_i] - kr24*[pIL4/R/JAK/STAT6]	kf24=0.1 (min^-1) , kr24=10 (min^-1)	31738746
v25	Activation of STAT6	k25*[pIL4/R/JAK/STAT6]	k25=8 (min^-1)	31738746
v26	Dephosphorylation of STAT6	k26*[pSTAT6]	k26=0.01 (min^-1)	12459556
v27	Dimerization of phosphorylated STAT6	kf27*[pSTAT6]^2 - kr5*[pSTAT6D]	kf27=0.002 (min^-1)	31738746
v28	Translocation of active STAT6 dimer from cytoplasm to nucleus	k28*[pSTAT6D]	k28=0.4 (min^-1)	31738746
v29	deactivation of STAT6 dimer in nucleus	k26*[pSTAT6D_n]	*	*
v30	Dissociation of deactivated STAT6 dimer into STAT1 monomers	kr5*[STAT6D_n]	*	*
v31	Translocation of STAT6 from nucleus to cytoplasm	k31*[STAT6_n]	k31=0.05 (min^-1)	20498360
v32	SOCS1 binds internalized IL-4 receptor complex	kf11*[SOCS1]*[pIL4/R/JAK_i] - kr11*[IL4/R/JAK/SOCS1_i]	*	*
v33	Constitutive degradation of IL4R	k33*[IL4R]	k33=0.007 (min^-1)	31738746
v34	Degradation of internalized IL4/R	k34*[IL4/R_lyso]	k34=0.3 (min^-1)	31738746
v35	SOCS3 binds internalized IL-4 receptor complex	kf35*[SOCS3]*[pIL4/R/JAK_i] - kr11*[IL4/R/JAK/SOCS3_i]	kf35=0.0004 (min^-1)	31738746
v36	Dissociation of SOCS3 bound internalized IL4/R receptor complex	k13*[IL4/R/JAK/SOCS3_i]	*	*
v37	SOCS3 mediated JAK degradation	k37*[SOCS3/JAK]	k37=0.01 (min^-1)	31738746
v38	Activated AKT and STAT6 promote IRF4 production	k38*[pSTAT6D_n]/([pSTAT6D_n]+ka38)*[pAKT_t]/([pAKT_t]+kb38)	k38=17100 (min^-1), ka38=30000, kb38=20000	Fitted
v39	IFNGR preassociates with JAK	kf39*[IFNGR]*[JAK] - kr39*[IFNGR/JAK]	kf39=4e-6 (min^-1), kr39=0.002 (min^-1)	31738746
v40	IL4R preassociates with JAK	kf39*[IL4R]*[JAK] - kr40*[IL4R/JAK]	kr40=0.002 (min^-1)	31738746
v41	Dissociation of SOCS1 bound internalized IL4/R receptor complex	k13*[IL4/R/JAK/SOCS1_i]	*	*
v42	JAK binds IFNG/R complex	kf39*[JAK]*[IFNG/R] - kr39*[IFNG/R/JAK]	*	*
v43	JAK binds IL4/R complex	kf39*[IL4/R]*[JAK] - kr40*[pIL4/R/JAK_i]	*	*
v44	IL-10 mRNA production is promoted by AP1, CREB, CEBPB, STAT3, IRF9, STAT6, HIF1a, AKT, p50 and repressed by STAT1	k44*(([AP1_n]+[pCREB]*0.2+[CEBPB]*0.01)/([AP1_n]+[pCREB]*0.2+[CEBPB]*0.01+ka44))*([pSTAT3D_n])/(([pSTAT3D_n])+kb44)*([IRF9T]+15000)*(0.5+[pSTAT6D_n]/([pSTAT6D_n]+kc44))*([HIF1a/b_n]^2+kd44)*([pAKT_t]/([pAKT_t]+ke44))*(1-[pSTAT1D_n]/([pSTAT1D_n]+kf44))*(0.01+[p50]/([p50]+kg44))	k44=8.7435e-8 (min^-1), ka44=50000, kb44=20, kc44=1000, kd44=31396, ke44=50000, kf44=100, kg44=500	Fitted
v45	ARG1 production is promoted by STAT6, CEBPB, HIF1/2a, IRF4, STAT3 and repressed by TNFa signaling	k45*([pSTAT6D_n]*[CEBPB]*0.001)/([pSTAT6D_n]*[CEBPB]*0.001+ka45)*(([HIF1a/b_n]+[HIF2a/b_n])^2)*([IRF4]/([IRF4]+kb45))*(1.1-[TNFa/R]/([TNFa/R]+kc45))*(0.02+[pSTAT3D_n]/([pSTAT3D_n]+kd45))	k45=487.82 (min^-1), ka45=10000, kb45=200000, kc45=5, kd45=1000	Fitted
v46	IL-12 production is promoted by IRF1, IRF5, NFKB, CEBPB, AP1 and repressed by STAT3	k46*([IRF1]^2/([IRF1]^2+ka46)+0.01)*(0.2+[aIRF5]/([aIRF5]+kb46))*(0.1+([NFKB_n]*[CEBPB]*[AP1_n]*0.0000001)/([NFKB_n]*[CEBPB]*[AP1_n]*0.0000001+kc46))*(1-[pSTAT3D_n]/([pSTAT3D_n]+kd46))	k46=180.31 (min^-1), ka46=1e8, kb46=30000, kc46=100000, kd46=2	Fitted
v47	CXCL9 production is promoted by STAT1	k47*([pSTAT1D_n]^2)	k47=1.67e-6 (min^-1)	31738746
v48	miR-3473b production is repressed by IRF1	k48*(1-[IRF1]^2/([IRF1]^2+ka48))	k48=14.8 (min^-1), ka48=40000	31738746
v49	PTEN translation	k49*[mPTEN]	k49=2.32 (min^-1)	31738746
v50	miR-3473b binds PTEN mRNA	kf50*[mPTEN]*[m3473b] - kr50*[m3473b/mPTEN]	kf50=0.0001 (min^-1), kr50=0.06 (min^-1)	20005918
v51	miR-3473b induces bound PTEN mRNA degradation	k51*[m3473b/mPTEN]	k51=0.1 (min^-1)	31738746
v52	IRF1 production is promoted by STAT1 and repressed by STAT6	k52*(([pSTAT1D_n]+[pSTAT1D/IRF9_n]+1)/([pSTAT6D_n]+1))/(([pSTAT1D_n]+[pSTAT1D/IRF9_n]+1)/([pSTAT6D_n]+1)+ka52)	k52=204.54 (min^-1), ka52=100	Fitted
v53	iNOS production is promoted by HIF1a, IRF1, IRF9, NFKB and CEBPB	k53*(0.01+[HIF1a/b_n]/([HIF1a/b_n]+ka53))*([IRF1]/([IRF1]+kb53))*([IRF9T]+15000)*(0.02+[NFKB_n]/([NFKB_n]+kc53))*(0.1+[CEBPB]/([CEBPB]+kd53))	k53=27.467 (min^-1), ka53=4000, kb53=82234, kc53=100000, kd53=100000	Fitted
v54	HIF1a production is promoted by NFKB and repressed by miR-93	k54*(0.1+[NFKB_n]/([NFKB_n]+ka54))*(1.4-[m93]/([m93]+kb54))	k54=192.86 (min^-1), ka54=13000, kb54=500	Fitted, 18393939, 25823824
v55	HIF2a production is promoted by activated PPARG	k55*[aPPARG]	k55=0.0057644 (min^-1)	Fitted
v56	PPARG production is promoted by STAT6	k56*(0.07+[pSTAT6D_n]/([pSTAT6D_n]+ka56))	k56=16.696 (min^-1), ka56=200	Fitted
v57	PPARG activation is promoted by AKT	k57*[PPARG]*[pAKT_t]	k57=1.4454e-05 (min^-1)	Fitted
v58	HIF2a translocation from cytoplasm to nucleus	kf58*[HIF2a] - kr58*[HIF2a_n]	kf58=0.005 (min^-1), kr58=0.018 (min^-1)	28045898
v59	HIF1a translocation from cytoplasm to nucleus	kf58*[HIF1a] - kr58*[HIF1a_n]	*	*
v60	HIF2a binds HIF1b in nucleus	kf60*[HIF2a_n]*[HIF1b_n] - kr60*[HIF2a/b_n]	kf60=5e-7 (min^-1), kr60=0.03 (min^-1)	31738746
v61	HIF1a binds HIF1b in nucleus	kf60*[HIF1a_n]*[HIF1b_n] - kr60*[HIF1a/b_n]	*	*
v62	Oxygen binds activated PHD	kf62*[O2]*[aPHD] - kr62*[O2/aPHD]	kf62=7.14e-9 (min^-1), kr62=10.8 (min^-1)	31738746
v63	PHD and oxygen induces HIF1a hydroxylation	k63*[O2/aPHD]*[HIF1a]	k63=1.33e-5 (min^-1)	31738746
v64	PHD and oxygen induces HIF2a hydroxylation	k64*[HIF2a]*[O2/aPHD]	k64=5e-6 (min^-1)	31738746
v65	Degradation of hydroxylated HIF1a	k65*[HIF1a_OH]	k65=0.6 (min^-1)	31738746
v66	SOCS1 mediated JAK degradation	k66*[SOCS1/JAK]	k66=0.1 (min^-1)	31738746
v67	IRF9 translation	k67*[mIRF9]	k67=1.18 (min^-1)	31738746
v68	miR-93 binds IRF9 mRNA	kf50*[m93]*[mIRF9] - kr50*[m93/mIRF9]	*	*
v69	miR-93 induces bound IRF9 mRNA degradation	k51*[m93/mIRF9]	*	*
v70	IRF9 mRNA production	k70	k70=0.5 (min^-1)	31738746
v71	PTEN mRNA production	k71	k71=0.32 (min^-1)	Fitted
v72	VEGF165a production is promoted by HIF1/2a, AP1, CREB and repressed by miR-93	k72*(0.1+([HIF1a/b_n]*[HIF2a/b_n]/([HIF1a/b_n]*[HIF2a/b_n]+ka73)))*(1.1-[m93]/([m93]+kb72))*(0.01+[AP1_n]/([AP1_n]+kc72))*([pCREB]/([pCREB]+kd72))	k72=856.3 (min^-1), ka72=6000, kb72=500, kc72=10657, kd72=5000	Fitted
v73	IFNG production is promoted by HIF1/2a, IL-12, NFKB., CREB, AP1 and repressed by STAT3 and STAT6	k73*(0.01+([HIF1a/b_n]+[HIF2a/b_n])/([HIF1a/b_n]+[HIF2a/b_n]+ka73))*(1-[pSTAT6D_n]/([pSTAT6D_n]+kb73))*(0.1+([IL12]/([IL12]+kc73)))*(0.1+[NFKB_n]/[(NFKB_n]+kd73))*(0.1+([pCREB]*[AP1_n])/([pCREB]*[AP1_n]+ke73))*(1-[pSTAT3D_n]/([pSTAT3D_n]+kf73))	k73=14184 (min^-1), ka73=300.02, kb73=5, kc73=1000, kd73=100000, ke73=1.068e+08, kf73=2	Fitted
v74	PHD production is promoted by HIF1a and HIF2a	k74*([HIF1a/b_n]^2/([HIF1a/b_n]^2+ka74)*[HIF2a/b_n]^2/([HIF2a/b_n]^2+kb74))	k74=606 (min^-1), ka74=32600, kb74=25400	31738746
v75	PHD degradation	k75*[PHD]	k75=0.0008 (min^-1)	22050367
v76	Deubiquitination of hydroxylated HIF1a	k76*[HIF1a_OH]	k76=0.03 (min^-1)	31738746
v77	Deubiquitination of hydroxylated HIF2a	k76*[HIF2a_OH]	*	*
v78	Degradation of hydroxylated HIF2a	k65*[HIF2a_OH]	*	*
v79	miR-93 production is repressed by TNFa,IL-1b and IFNg signaling	k79*(1-([TNFa/R]*[IL1b/R]*([pIFNG/R/JAK]))/([TNFa/R]*[IL1b/R]*([pIFNG/R/JAK])+ka79))	k79=9.9636 (min^-1), ka79=0.05	Fitted
v80	Synthesis of IFNGR	k80	k80=1.22 (min^-1)	31738746
v81	Constitutive degradation of IFNGR	k81*[IFNGR]	k81=0.006 (min^-1)	28883123
v82	Recycling of internalized IFNGR	k82*[IFNG/R_lyso]	k82=1 (min^-1)	31738746
v83	Recycling of internalized IL4R	k82*[IL4/R_lyso]	*	*
v84	Degradation of IRF4	k84*[IRF4]	k84=0.0002 (min^-1)	22050367
v85	Degradation of IRF1	k85*[IRF1]	k85=0.022 (min^-1)	25501823
v86	Production of JAK	k86	k86=50 (min^-1)	31738746
v87	Constitutive degradation of JAK	k87*[JAK]	k87=0.0005 (min^-1)	22050367
v88	Constitutive degradation of IRF9 mRNA	k88*[mIRF9]	k88=0.003 (min^-1)	19001483
v89	IRF9 degradation	k89*[IRF9]	k89=0.004 (min^-1)	31738746
v90	miR-93 degradation	k90*[m93]	k90=0.0018 (min^-1)	26821571
v91	Constitutive degradation of PTEN mRNA	k88*[mPTEN]	*	*
v92	Degradation of miR-3473b	k92*[m3473b]	k92=0.0012 (min^-1)	26821571
v93	Degradation of PTEN	k93*[PTEN]	k93=0.0003 (min^-1)	22050367
v94	Activation of PHD	kf94*[PHD]-kr94*[aPHD]	kf94=0.1 (min^-1), kr94=0.07 (min^-1)	Fitted
v95	Degradation of CXCL10 mRNA	k95*[mCXCL10]	k95=0.0035 (min^-1)	19001483
v96	Degradation of CXCL9	k96*[CXCL9]	k96=0.0002 (min^-1)	31738746
v97	Degradation of IL-12	k97*[IL12]	k97=0.00033 (min^-1)	31738746
v98	Degradation of ARG1	k98*[ARG1]	k98=0.0006 (min^-1)	29437538
v99	Degradation of iNOS	k99*[iNOS]	k99=0.006 (min^-1)	15601772
v100	Degradation of SOCS3	k100*[SOCS3]	k100=0.05 (min^-1)	31738746
v101	Degradation of SOCS1	k101*[SOCS1]	k101=0.004 (min^-1)	27917175
v102	Phosphorylation of bound IL-4 receptor complex	kf102*[IL4/R/JAK] - kr102*[pIL4/R/JAK]	kf102=0.6 (min^-1), kr102=0.1 (min^-1)	31738746
v103	Dissociation and shuttling of activated IL-4 receptor complex	k103*[pIL4/R/JAK_i]	k103=1 (min^-1)	31738746
v104	Production of IL-4	k104	k104=0.2086 (min^-1)	31738746
v105	Degradation of PPARG	k105*[PPARG]	k105=0.001 (min^-1)	16574647
v106	Deactivation of PPARG	k106*[aPPARG]	k106=0.5 (min^-1)	Fitted
v107	Dissociation and shuttling of SOCS1 bound internalized IL-4 receptor complex	k103*[IL4/R/JAK/SOCS1_i]	*	*
v108	Shuttling of IL4/R complex	k103*[IL4/R]	*	*
v109	Dissociation and shuttling of SOCS3 bound internalized IL-4 receptor complex	k103*[IL4/R/JAK/SOCS3_i]	*	*
v110	Surface bound IL-4 receptor complex binds SOCS1	kf11*[IL4/R/JAK]*[SOCS1] - kr11*[IL4/R/JAK/SOCS1]	*	*
v111	Dissociation and shuttling of SOCS1 bound surface IL-4 receptor complex	k111*[IL4/R/JAK/SOCS1]	k111=0.1 (min^-1)	31738746
v112	Surface bound IL-4 receptor complex binds SOCS3	kf35*[IL4/R/JAK]*[SOCS3] - kr11*[IL4/R/JAK/SOCS3]	*	*
v113	Dissociation and shuttling of SOCS3 bound surface IL-4 receptor complex	k111*[IL4/R/JAK/SOCS3]	*	*
v114	Degradation of activated PPARG	k105*[aPPARG]	*	*
v115	Dissociation and shuttling of SOCS3 bound IFNG receptor complex	k12*[IFNG/R/JAK/SOCS3]	*	*
v116	Dissociation and shuttling of SOCS1 bound IFNG receptor complex	k12*[IFNG/R/JAK/SOCS1]	*	*
v117	Deactivation of STAT1/IRF9 complex in nucleus	k117*[pSTAT1D/IRF9_n]	k117=0.4 (min^-1)	31738746
v118	Production of TNFa is promoted by IRF1, IRF9, NFKB, IRF5, AP1, CEBPB and repressed by STAT3	k118*(0.1+([IRF1]^2)/([IRF1]^2+ka118))*(15000+[IRF9T])*([NFKB_n]*7*([aIRF5]/([aIRF5]+5000))^2+[AP1_n]*0.25+[CEBPB]*0.0016-[NFKB_n]*[CEBPB]*8.5e-8)/([NFKB_n]*7*([aIRF5]/([aIRF5]+5000))^2+[AP1_n]*0.25+[CEBPB]*0.0016-[NFKB_n]*[CEBPB]*8.5e-8+100000)*(1.1-[pSTAT3D_n]/([pSTAT3D_n]+kb118))	k118=0.0074611 (min^-1), ka118=2e6, kb118=5	Fitted
v119	IL4R production is promoted by STAT3	k119*(0.05+[pSTAT3D_n]/([pSTAT3D_n]+ka119))	k119=2.672 (min^-1), ka119=500	Fitted
v120	IRF1 and IRF9 promotes IRG1 production	k120*[IRF1]*([IRF9_n]+[pSTAT1D/IRF9_n])^2	k120=6.4e-12 (min^-1)	Fitted
v121	Degradation of IRG1	k121*[IRG1]	k121=0.00062 (min^-1)	22050367
v122	IRG1 promotes itaconate production	k122*[IRG1]^2	k122=0.05 (min^-1)	Fitted
v123	Degradation of itaconate	k123*[Itaconate]	k123=0.005 (min^-1)	31738746
v124	IRF9 translocation from cytoplasm to nucleus	k15*[IRF9] - kr124*[IRF9_n]	kr124=0.01 (min^-1)	31738746
v125	Dimerization of phosphorylated STAT3	kf125*[pSTAT3]^2 - kr125*[pSTAT3D]	kf125=0.1 (min^-1), kr125=1 (min^-1)	Fitted
v126	Translocation of activated STAT3 dimer from cytoplasm to nucleus	k126*[pSTAT3D]	k126=1 (min^-1)	Fitted
v127	Dephosphorylation of pSTAT3	k127*[pSTAT3]	k127=0.3 (min^-1)	Fitted
v128	STAT3 dimer dissociation into monomers in nucleus	kr125*[STAT3D_n]	*	*
v129	STAT3 translocation from nucleus to cytoplasm	k129*[STAT3_n]	k129=1 (min^-1)	Fitted
v130	Deactivation of STAT3 dimer in nucleus	k127*[pSTAT3D_n]	*	*
v131	pSTAT1 binds pSTAT3 in cytoplasm	kf131*[pSTAT1]*[pSTAT3] - kr5*[pSTAT1/3]	kf131=1 (min^-1)	Fitted
v132	Translocation of STAT1/3 heterodimer from cytoplasm to nucleus	k126*[pSTAT1/3]	*	*
v133	Dephosphorylation of STAT1/3 heterodimer in nucleus	k133*[pSTAT1/3_n]	k133=0.1 (min^-1)	Fitted
v134	Activated IFNG receptor complex phosphorylates STAT3	k134*[pIFNG/R/JAK]*[STAT3]	k134=0.005 (min^-1)	Fitted
v135	SOCS1 production is promoted by STAT1, STAT3, STAT6, and AP1	k135*(0.1+([pSTAT1D_n]/ka135)+([pSTAT6D_n]/kb135)+([pSTAT3D_n]/kc135)+([AP1_n]/kd135)^2)	k135=5.1357 (min^-1), ka135=83.5, kb135=76, kc135=2, kd135=1000	Fitted
v136	PI3K phosphorylation is driven by receptor-ligand binding of IL-4, IL-10, VEGF165a and IL-1b	k136*[PI3K]*([pIL4/R/JAK]+[pIL10/R/JAK]+[pV165a/R1]*0.033+[IL1b/R]*([IRAK4]+[pIRAK4])*3e-7+0.01)	k136=0.088 (min^-1)	Fitted
v137	Dephosphorylation of PI3K	k137*[pPI3K]	k137=0.8 (min^-1)	Fitted
v138	AKT1 phosphorylation is driven by PI3K and repressed by PTEN	k138*[AKT1]*[pPI3K]*(1-[PTEN]/([PTEN]+ka138))	k138=0.00013 (min^-1), ka138=5000	Fitted
v139	AKT2 phosphorylation is driven by PI3K and repressed by PTEN	k138*[AKT2]*[pPI3K]*(1-[PTEN]/([PTEN]+ka138))	*	*
v140	Dephosphorylation of pAKT1	k140*[pAKT1]	k140=0.01 (min^-1)	Fitted
v141	Dephosphorylation of pAKT2	k140*[pAKT2]	*	*
v142	Production of IL10R	k142	k142=0.04 (min^-1)	Fitted
v143	IL10R preassociates with JAK	kf39*[IL10R]*[JAK] - kr40*[IL10R/JAK]	*	*
v144	IL-10 binds receptor complex	kf144*[IL10R/JAK]*[IL10] - kf144*[IL10/R/JAK]	kf144=3e-7 (min^-1), kr144=0.015 (min^-1)	25004819, 22692218
v145	Phosphorylation of bound IL-10 receptor complex	kf145*[IL10/R/JAK] - kr145*[pIL10/R/JAK]	kf145=4.0078 (min^-1), kr145=0.1 (min^-1)	Fitted
v146	STAT3 binds activated IL-10 receptor complex	kf146*[pIL10/R/JAK]*[STAT3] - kr146*[pIL10/R/JAK/STAT3]	kf146=0.001 (min^-1), kr146=2 (min^-1)	Fitted
v147	Phosphorylation of STAT3 by IL-10 receptor complex	k147*[pIL10/R/JAK/STAT3]	k147=7.5 (min^-1)	Fitted
v148	Internalization and dissociation of activated IL-10 receptor complex	k148*[pIL10/R/JAK]	k148=0.1 (min^-1)	Fitted
v149	Recycling of internalized IL10R	k82*[IL10/R_lyso]	*	*
v150	Degradation of internalized IL10/R	k150*[IL10/R_lyso]	k150=0.1 (min^-1)	Fitted
v151	SOCS1 binds IL-10 receptor complex	kf11*[IL10/R/JAK]*[SOCS1] - kr11*[IL10/R/JAK/SOCS1]	*	*
v152	Dissociation and shuttling of SOCS1 bound IL-10 receptor complex	k148*[IL10/R/JAK/SOCS1]	*	*
v153	Dissociation of SOCS1 bound IL-10 receptor complex	k13*[IL10/R/JAK/SOCS1]	*	*
v154	JAK binds IL10/R complex	kf39*[IL10/R]*[JAK] - kr40*[IL10R/JAK]	*	*
v155	Constitutive degradation of IL10R	k155*[IL10R]	k155=0.006 (min^-1)	Fitted
v156	IL-10 translation	k156*[mIL10]	k156=0.2 (min^-1)	Fitted
v157	Degradation of IL-10 mRNA	k157*[mIL10]	k157=0.002 (min^-1)	19001483
v158	STAT1 degradation	k158*[STAT1]	k158=0.0004 (min^-1)	22050367
v159	STAT1 production is repressed by miR-146b	k159*(1-[m146b]/([m146b]+ka159))	k159=800 (min^-1), ka159=50	Fitted
v160	miR-146b production is promoted by STAT6, STAT3 and CEBPB	k160*(41.5*[pSTAT6D_n]/([pSTAT6D_n]+ka160)+[pSTAT3D_n]*0.2)*([CEBPB]/([CEBPB]+kb160))	k160=0.13083 (miin^-1), ka160=30, kb160=500000	Fitted
v161	Degradation of miR-146b	k161*[m146b]	k161=0.0005 (min^-1)	26821571
v162	Degradation of premature miR-146b	k162*[pre-m146b]	k162=0.003 (min^-1)	Fitted
v163	Maturation of miR-146b	k163*[pre-m146b]	k163=0.001 (min^-1)	Fitted
v164	miR-155 production is promoted by NFKB, AP1, AKT2 and repressed by STAT3, AKT1	k164*(1-([pSTAT3D_n])/([pSTAT3D_n]+ka164))*([pAKT2]+6000)*(1.2-([pAKT1]/([pAKT1]+10000)))*([NFKB_n]+kb164)*([AP1_n]^2)	k164=1.2747e-13 (min^-1), ka164=20, kb164=6000	Fitted
v165	Degradation of premature miR-155	k165*[pre-m155]	k165=0.003 (min^-1)	Fitted
v166	Maturation of miR-155	k166*[pre-m155]	k166=0.001 (min^-1)	Fitted
v167	Degradation of miR-155	k167*[m155]	k167=0.001 (min^-1)	26821571
v168	Degradation of CEBPB	k168*[CEBPB]	k168=0.003 (min^-1)	23314288
v169	CEBPB production is promoted by CREB, EGR2 and repressed by miR-155	k169*(1.1-[m155]/([m155]+ka169))*[pCREB]^2*([EGR2]+kb169)	k169=7.1309e-9 (min^-1), ka169=100, kb169=2000	Fitted
v170	TNFa binds TNFR	kf170*[TNFR]*[TNFa] - kr170*[TNFa/R]	kf170=1.7e-6 (min^-1), kr170=0.021 (min^-1)	11861313
v171	Internalization of TNF/R complex	k171*[TNFa/R]	k171=0.1 (min^-1)	Fitted
v172	Degradation of TNF/R complex	k172*[TNFa/R_lyso]	k172=1 (min^-1)	Fitted
v173	Recycling of internalized TNFR	k173*[TNFa/R_lyso]	k173=1 (min^-1)	Fitted
v174	Constitutive degradation of TNFR	k174*[TNFR]	k174=0.004 (min^-1)	20511226
v175	Bound TNF/R complex activates RIP1	k175*[TNFa/R]*[RIP1]	k175=0.001 (min^-1)	Fitted
v176	RIP1 production	k176	k176=200 (min^-1)	Fitted
v177	Degradation of RIP1	k177*[RIP1]	k177=0.0005 (min^-1)	22050367
v178	A20 promotes activated RIP1 degradation	k178*[aRIP1]*[A20]/([A20]+ka178)	k178=5.148 (min^-1), ka178=100000	Fitted
v179	RIP1 deactivation	k179*[aRIP1]	k179=1 (min^-1)	Fitted
v180	TNFR production	k180	k180=6 (min^-1)	Fitted
v181	TAK1 activation by RIP1 and TRAF6	k181*[TAK1]*([aRIP1]+[aTRAF6]*100)	k181=6.2e-6 (min^-1)	Fitted
v182	Deactivation of TAK1	k182*[pTAK1]	k182=1 (min^-1)	Fitted
v183	Activated TAK1 regulates p38 phosphorylation	k183*[p38]/([p38]+ka183)*[pTAK1]	k183=70 (min^-1), ka183=10000	Fitted
v184	Dephosphorylation of pp38	k184*[pp38]	k184=0.2 (min^-1)	10082520
v185	Phosphorylated p38 translocates to nucleus	k185*[pp38]	k185=0.7 (min^-1)	17116750
v186	Activated TAK1 regulates JNK phosphorylation	k186*[JNK]/([JNK]+ka186)*[pTAK1]	k186=1 (min^-1), ka186=200	Fitted
v187	Dephosphorylation of pJNK	k187*[pJNK]	k187=0.2 (min^-1)	10082520
v188	Deactivation and nuclear export of p38	k188*[pp38_n]	k188=0.5 (min^-1)	Fitted
v189	Activated TAK1 regulates IKK phosphorylation	k189*[IKK]*[pTAK1]^2	k189=5e-8 (min^-1)	Fitted
v190	Dephosphorylation of pIKK	k190*[pIKK]	k190=1 (min^-1)	Fitted
v191	Production of IKK	k191	k191=100 (min^-1)	Fitted
v192	IKK degradation is promoted by oxygen-associated PHD	k192*[IKK]*([O2/aPHD]^2)	k192=5.2e-10 (min^-1)	10455128
v193	Deactivation and nuclear export of JNK	k193*[pJNK_n]	k193=0.3 (min^-1)	Fitted
v194	Phosphorylated JNK translocates to nucleus	k185*[pJNK]	*	*
v195	ERK phosphorylation is promoted by IKK and intermediate adapters downstream of IL-4, IL-10 and VEGFR1 activation	k195*[ERK]/([ERK]+ka195)*([pIKK]+[aINT1]*5+[aINT2]*10+[pV165a/R1]*3)	k195=4.9739 (min^-1), ka195=1e6	Fitted
v196	Phosphorylated ERK translocates to nucleus	k185*[pERK]	*	*
v197	Deactivation and nuclear export of ERK	k197*[pERK_n]	k197=0.2 (min^-1)	Fitted
v198	Dephosphorylation of pERK	k198*[pERK]	k198=0.1 (min^-1)	12748284
v199	VEGF165a binds VEGFR1	kf199*[V165a]*[VEGFR1] - kr199*[V165a/R1]	kf199=1e-6 (min^-1), kr199=0.005 (min^-1)	22866201
v200	Phosphorylation of V165a bound VEGFR1	kf200*[V165a/R1] - kr200*[pV165a/R1]	kf200=1 (min^-1), kr200=0.5 (min^-1)	Fitted
v201	Internalization and shuttling of activated V165a/R1 complex	k201*[pV165a/R1]	k201=2 (min^-1)	Fitted
v202	Degradation of V165/R1 complex	k202*[V165/R1_lyso]	k202=0.5 (min^-1)	Fitted
v203	Recycling of VEGFR1	k203*[V165/R1_lyso]	k203=1 (min^-1)	Fitted
v204	Production of VEGF165b	k204	k204=20 (min^-1)	Fitted
v205	VEGF165b binds VEGFR1	kf205*[V165b]*[VEGFR1] - kr205*[V165b/R1]	kf205=1e-5 (min^-1), kr205=0.05 (min^-1)	Fitted
v206	Internalization and shuttling of V165b/R1 complex	k206*[V165b/R1]	k206=1 (min^-1)	Fitted
v207	STAT3 binds activated V165a/R1 complex	kf207*[STAT3]*[pV165a/R1] - kr207*[pV165a/R1/STAT3]	kf207=4e-5 (min^-1), kr207=2 (min^-1)	Fitted
v208	Phosphorylation of STAT3 by V165a/R1 complex	k208*[pV165a/R1/STAT3]	k208=1 (min^-1)	Fitted
v209	Production of VEGFR1	k209	k209=9.35 (min^-1)	Fitted
v210	Constitutive degradation of VEGFR1	k210*[VEGFR1]	k210=0.0001 (min^-1)	21593866
v211	Production of p65	k211	k211=40 (min^-1)	Fitted
v212	Production of p50	k212	k212=0.1 (min^-1)	Fitted
v213	Constitutive degradation of free p65	k213*[p65]	k213=0.00046 (min^-1)	22050367
v214	Constitutive degradation of free p50	k214*[p50]	k214=0.00035 (min^-1)	22050367
v215	p65 binds p50 to form NFKB	kf215*[p65]*[p50] - kr215*[NFKB]	kf215=0.001 (min^-1), kr215=1 (min^-1)	Fitted
v216	NFKB binds IKB in cytoplasm	kf216*[NFKB]*[IKB] - kr216*[IKB/NFKB]	kf216=0.001 (min^-1), kr216=6e-5 (min^-1)	Fitted
v217	Nuclear export of IKB/NFKB complex	k217*[IKB/NFKB_n]	k217=0.8 (min^-1)	18676814
v218	NFKB binds IKB in nucleus	kf216*[NFKB_n]*[IKB_n] - kr216*[IKB/NFKB_n]	*	*
v219	Nuclear import of free NFKB	k219*[NFKB]	k219=0.1 (min^-1)	Fitted
v220	Translocation of IKB from cytoplasm to nucleus	kf220*[IKB] - kr220*[IKB_n]	kf220=0.1 (min^-1), kr220=0.8 (min^-1)	18676814
v221	NFKB promotes IKB production	k221*[NFKB_n]	k221=0.2 (min^-1)	Fitted
v222	IKB phosphoryltaion by IKK causes release of NFKB	k222*[IKB/NFKB]*[pIKK]/([pIKK]+ka222)	k222=240 (min^-1), ka222=1e7	Fitted
v223	Degradation of phosphorylated IKB	k223*[pIKB]	k223=1 (min^-1)	Fitted
v224	SOCS1 promotes degradation of p65 in nucleus	k224*[NFKB_n]*[SOCS1]/([SOCS1]+ka224)	k224=0.010425 (min^-1), ka224=5000	Fitted
v225	Nuclear export of p50	k225*[p50_n]	k225=0.1 (min^-1)	Fitted
v226	Constitutive degradation of IKB	k226*[IKB]	k226=0.1 (min^-1)	18401342
v227	p38 and AKT promote CREB activation	k227*[CREB]*([pp38_n]+[pAKT_t]*0.3)	k227=1e-7 (min^-1)	Fitted
v228	GSK3b interacts with CREB and terminates CREB activity	k228*[pCREB]*[GSK3b]	k228=3.896e-7 (min^-1)	8980227
v229	Disruption and degradation of AP1 complex	k229*[AP1_n]	k229=0.012 (min^-1)	20053986
v230	AP1 formation is positively regulated by p38, JNK, ERK and negatively regulated by GSK3b	k230*([pp38_n]*0.01+[pJNK_n]*5+[pERK_n]*0.1)*(1.05-[GSK3b]/([GSK3b]+ka230))	k230=0.048045 (min^-1), ka230=5000	Fitted
v231	IL-4 signaling activates an intermediate adapter (INT1)	k231*[pIL4/R/JAK]*[INT1]	k231=0.00038 (min^-1)	Fitted
v232	Deactivation of intermediate adapter (INT1)	k232*[aINT1]	k232=0.002 (min^-1)	Fitted
v233	EGR2 production is promoted by STAT6	k233*([pSTAT6D_n]/([pSTAT6D_n]+ka233))	k233=292.31 (min^-1), ka233=300	Fitted
v234	Degradation of EGR2	k234*[EGR2]	k234=0.0015 (min^-1)	19651900
v235	Deactivation of intermediate adapter (INT2)	k235*[aINT2]	k235=0.01 (min^-1)	Fitted
v236	IL-10 signaling activates an intermediate adapter (INT2)	k236*[INT2]*[pIL10/R/JAK]	k236=0.00024 (min^-1)	Fitted
v237	A20 production is promoted by NFKB and CEBPB	k237*([CEBPB]*[NFKB_n])	k237=2.44e-8 (min^-1)	Fitted
v238	Degradation of A20	k238*[A20]	k238=0.00075 (min^-1)	29449567
v239	IL-1b production is promoted by NFKB, IRF5, AP1, CEBPB, HIF1/2a and repressed by STAT3 and STAT6	k239*([NFKB_n]*[aIRF5]*0.00033+[AP1_n]*[CEBPB]*0.00001)/([NFKB_n]*[aIRF5]*0.00033+[AP1_n]*[CEBPB]*0.00001+30000)*(0.02+([HIF1a/b_n]*[HIF2a/b_n])^2/(([HIF1a/b_n]*[HIF2a/b_n])^2+ka239))*(1.5-[pSTAT3D_n]/([pSTAT3D_n]+kb239))*(1.05-([pSTAT6D_n]^2)/([pSTAT6D_n]^2+kc239))	k239=5.2492 (min^-1), ka239=5e8, kb239=5, kc239=1000	Fitted
v240	IRF1 downstream of IFNG represses IL1R production	k240*(1-[IRF1]/([IRF1]+ka240))	k240=5.485 (min^-1), ka240=100	Fitted
v241	Constitutive degradation of IL1R	k241*[IL1R]	k241=0.0008 (min^-1)	22050367
v242	IL-1b binds IL1R	kf242*[IL1R]*[IL1b] - kr242*[IL1b/R]	kf242=1.75e-7 (min^-1), kr242=0.1 (min^-1)	1828071,1834644, 7997246
v243	Internalization of bound IL1b/R complex	k243*[IL1b/R]	k243=0.02 (min^-1)	1825935
v244	Degradation of IL1b/R complex	k244*[IL1b/R_lyso]	k244=1 (min^-1)	Fitted
v245	Recycling of IL1R	k245*[IL1b/R_lyso]	k245=0.1 (min^-1)	Fitted
v246	mir-93 represses IRAK4 production	k246*(1-[m93]/([m93]+ka246))	k246=174 (min^-1), ka246=1000	Fitted
v247	IRAK4 degradation	k247*[IRAK4]	k247=0.00035 (min^-1)	22050367
v248	TRAF6 activation is promoted by IL-1b signaling, and repressed by A20, miR-146b and SOCS1	k248*[IL1b/R]*([IRAK4]+[pIRAK4])*[TRAF6]*(1.01-[A20]/([A20]+ka248))*(1-[SOCS1]/([SOCS1]+kb248))*(1.2-[m146b]/([m146b]+kc248))	k248=3.18e-7 (min^-1), ka248=300, kb248=100000, kc248=20	Fitted
v249	TRAF6 deactivation	k249*[aTRAF6]	k249=1 (min^-1)	Fitted
v250	IL-1Ra binds IL1R	kf242*[IL1Ra]*[IL1R] - kr242*[IL1Ra/R]	*	1828071, 1834644
v251	IL-1Ra production is promoted by NFKB, CEBPB, STAT6 and STAT3	k251*([NFKB_n]*[CEBPB]*0.0001/(([NFKB_n]*[CEBPB]*0.0001)+ka251))*(0.1+[pSTAT6D_n]/([pSTAT6D_n]+kb251))*([pSTAT3D_n]/([pSTAT3D_n]+kc251))	k251=30841 (min^-1), ka251=1.5886e6, kb251=1000, kc251=100	Fitted
v252	Degradation of IL-1Ra	k252*[IL1Ra]	k252=0.0001 (min^-1)	22050367
v253	Deactivation of IRF5	k253*[aIRF5]	k253=0.002 (min^-1)	Sato, G. R., Ban, T. and Tamura, T. (2017). Phos-tag Immunoblot Analysis for Detecting IRF5 Phosphorylation. Bio-protocol 7(10): e2295. DOI: 10.21769/BioProtoc.2295.
v254	IRF5 activation is driven by IKK, IRAK4 and repressed by IRF4	k254*[IRF5]*([pIKK]*[pIRAK4]/([pIRAK4]*[pIKK]+ka254))*(1.05-([IRF4]/([IRF4]+kb254)))	k254=0.0040925 (min^-1), ka254=5000, kb254=20000	Fitted
v255	IRAK4 activation by IL-1b signaling	k255*[IRAK4]*([IL1b/R]^2)	k255=1e-5 (min^-1)	Fitted
v256	IRAK4 deactivation	k256*[pIRAK4]	k256=1 (min^-1)	Fitted
v257	GSK3b is phosphorylated and inactivated by AKT1/2	k257*[GSK3b]*([pAKT1]+[pAKT2])^2	k257=1.04e-10 (min^-1)	Fitted
v258	GSK3b dephosphorylation	k258*[pGSK3b]	k258=0.1 (min^-1)	16987514
