# Supplementary material for: A data-driven computational model enables integrative and mechanistic characterization of dynamic macrophage polarization
Source: iScience. 2021 Jan 29;24(2):102112. doi: 10.1016/j.isci.2021.102112 (PMC7895754; doi:10.1016/j.isci.2021.102112)
Supplement: Table S2. Differential equations and initial conditions of all model nodes; related to figure 1 [file mmc3.xlsx]

## Sheet: All Species ICs and Equations
Species Name	Initial Condition (copy numbers, rounded to the nearest integer)	Equations (dx/dt=, the 'v's correspond to the reaction fluxes in Table S1)
V165a	1200	(v72 - v199)
IFNG	468	(-v1 + v73)
IFNGR/JAK	17784	(-v1 + v39)
IFNG/R/JAK	0	(v1 - v2 - v11 - v18 + v42)
pIFNG/R/JAK	0	(v2 - v3 + v4 - v12)
STAT1	552129	(-v3 + v9 + v7 - v158 + v159)
pIFNG/R/JAK/STAT1	78	(v3 - v4)
pSTAT1	28	(v4 - 2*v5 - v7 - v131)
pSTAT1D	36	(v5 - v6 - v14)
pSTAT1D_n	58	(v6 - v10 - v16)
STAT1D_n	36	(v10 - v8 + v117)
STAT1_n	1557	(2*v8 - v9 + v133)
SOCS1	5425	(-v11 - v32 + v66 - v101 + v107 - v110 + v111 + v116 + v135 - v151 + v152)
IFNG/R/JAK/SOCS1	10	(v11 - v13 - v116)
IFNG/R_lyso	1	(v12 - v21 - v82 + v115 + v116)
SOCS1/JAK	4	(v13 + v41 - v66 + v153)
IRF9	1589	(-v14 + v67 - v89 - v124)
IRF9_n	15960	(-v16 + v117 + v124)
pSTAT1D/IRF9	7	(v14 - v15)
pSTAT1D/IRF9_n	87	(v15 + v16 - v117)
SOCS3	2830	(-v18 + v20 - v35 + v37 - v100 + v109 - v112 + v113 + v115)
IFNG/R/JAK/SOCS3	3	(v18 - v19 - v115)
SOCS3/JAK	8	(v19 + v36 - v37)
IL4	26	(-v22 + v104)
IL4R/JAK	3068	(-v22 + v40)
IL4/R/JAK	0	(v22 - v102 - v110 - v112)
pIL4/R/JAK	0	(-v23 + v102)
STAT6	59952	(-v24 + v26 + v31)
pIL4/R/JAK/STAT6	0	(v24 - v25)
pSTAT6	14	(v25 - v26 - 2*v27)
pSTAT6D	0	(v27 - v28)
pSTAT6D_n	12	(v28 - v29)
STAT6D_n	0	(v29 - v30)
STAT6_n	5	(2*v30 - v31)
IL4/R/JAK/SOCS1_i	0	(v32 - v41 - v107)
IL4/R_lyso	0	(-v34 - v83 + v103 + v107 + v108 + v109 + v111 + v113)
IL4/R/JAK/SOCS3_i	0	(v35 - v36 - v109)
PTEN	75355	(v49 - v93)
IRF4	18703	(v38 - v84)
IL10	900	(-v144 + v156)
JAK	99122	(v12 - v39 - v40 - v42 - v43 + v86 - v87 + v103 + v107 + v109 + v111 + v113 + v115 + v116 - v143 + v148 + v152 - v154)
IFNGR	93	(-v39 + v80 - v81 + v82)
IFNG/R	1	(v13 + v19 - v42)
IL4R	16	(-v33 - v40 + v83 + v119)
IL4/R	0	(v36 + v41 - v43 - v108)
ARG1	1450000	(v45 - v98)
m3473b	477	(v48 - v50 + v51 - v92)
mPTEN	10	(-v50 + v71 - v91)
m3473b/mPTEN	3	(v50 - v51)
iNOS	880	(v53 - v99)
m93	1437	(-v68 + v69 + v79 - v90)
HIF1a	1192	(v54 - v59 - v63 + v76)
HIF2a	752	(v55 - v58 - v64 + v77)
PPARG	1227	(v56 - v57 - v105 + v106)
aPPARG	873	(v57 - v106 - v114)
HIF1b_n	14868	(-v60 - v61)
HIF2a_n	209	(v58 - v60)
HIF1a_n	331	(v59 - v61)
HIF2a/b_n	52	(v60)
HIF1a/b_n	82	(v61)
IRF1	997	(v52 - v85)
PHD	12376	(v74 - v75 - v94)
O2	120400000	Unchanged
O2/aPHD	1405	(v62 - v63 - v64)
HIF1a_OH	35	(v63 - v65 - v76)
HIF2a_OH	8	(v64 - v77 - v78)
TNFa	384	(v118 - v170)
CXCL9	30	(v47 - v96)
mIRF9	5	(-v68 + v70 - v88)
m93/mIRF9	5	(v68 - v69)
IL12	151	(v46 - v97)
aPHD	17680	(-v62 + v63 + v64 + v94)
mCXCL10	2	(v17 - v95)
pIL4/R/JAK_i	0	(v23 - v24 + v25 - v32 - v35 + v43 - v103)
IL4/R/JAK/SOCS1	2	(v110 - v111)
IL4/R/JAK/SOCS3	0	(v112 - v113)
IRG1	2450	(v120 - v121)
Itaconate	65000000	(v122 - v123)
IRF9T	17649	Equals the sum of all IRF9 proteins
STAT3	249039	(v129 + v127 - v134 - v146 - v207)
pSTAT3	6	(-2*v125 - v127 - v131 + v134 + v147 + v208)
pSTAT3D	2	(v125 - v126)
pSTAT3D_n	5	(v126 - v130)
STAT3D_n	2	(v130 - v128)
STAT3_n	81	(2*v128 - v129 + v133)
pSTAT1/3	78	(v131 - v132)
pSTAT1/3_n	775	(v132 - v133)
PI3K	3828	(-v136 + v137)
pPI3K	173	(v136 - v137)
AKT1	131577	(-v138 + v140)
AKT2	43860	(-v139 + v141)
pAKT1	18424	(v138 - v140)
pAKT2	6141	(v139 - v141)
IL10R	4	(v142 - v143 + v149 - v155)
IL10R/JAK	759	(v143 - v144 + v154)
IL10/R/JAK	0	(v144 - v145 - v151)
pIL10/R/JAK	0	(v145 - v146 + v147 - v148)
pIL10/R/JAK/STAT3	6	(v146 - v147)
IL10/R_lyso	0	(v148 - v149 - v150 + v152)
IL10/R/JAK/SOCS1	1	(v151 - v152 - v153)
IL10/R	4	(v153 - v154)
pAKT_t	24566	Equals the sum of pAKT1 and pAKT2
mIL10	1	(v44 - v157)
m146b	131	(-v161 + v163)
pre-m146b	66	(v160 - v162 - v163)
pre-m155	845	(v164 - v165 - v166)
m155	844	(v166 - v167)
CEBPB	98868	(-v168 + v169)
TNFR	1405	(-v170 + v173 - v174 + v180)
TNFa/R	8	(v170 - v171)
TNFa/R_lyso	0	(v171 - v172 - v173)
RIP1	134379	(-v175 + v176 - v177 + v179)
aRIP1	886	(v175 - v178 - v179)
A20	3000	(v237 - v238)
TAK1	14869	(-v181 + v182)
pTAK1	132	(v181 - v182)
p38	675778	(-v183 + v184 + v188)
pp38	10093	(v183 - v184 - v185)
pp38_n	14131	(v185 - v188)
JNK	14521	(-v186 + v187 + v193)
pJNK	144	(v186 - v187 - v194)
IKK	100324	(-v189 + v190 + v191 - v192)
pIKK	87	(v189 - v190)
pJNK_n	337	(-v193 + v194)
ERK	2000000	(-v195 + v197 + v198)
pERK	706	(v195 - v196 - v198)
pERK_n	2470	(v196 - v197)
VEGFR1	5200	(-v199 + v203 - v205 + v209 - v210)
V165a/R1	8	(v199 - v200)
pV165a/R1	3	(v200 - v201 - v207 + v208)
V165/R1_lyso	18	(v201 - v202 - v203 + v206)
V165b	400	(v204 - v205)
V165b/R1	20	(v205 - v206)
pV165a/R1/STAT3	11	(v207 - v208)
p65	75892	(v211 - v213 - v215)
p50	4	(v212 - v214 - v215 + v225)
NFKB	277	(v215 - v216 - v219 + v222)
NFKB_n	931	(-v218 + v219 - v224)
IKB_n	25	(-v218 + v220)
IKB/NFKB_n	29	(v218 - v217)
IKB/NFKB	68307	(v217 + v216 - v222)
IKB	435	(-v216 - v220 + v221 - v226)
pIKB	143	(v222 - v223)
p50_n	50	(v224 - v225)
CREB	75239	(-v227 + v228)
pCREB	4761	(v227 - v228)
AP1_n	864	(-v229 + v230)
INT1	995	(-v231 + v232)
aINT1	5	(v231 - v232)
EGR2	7100	(v233 - v234)
INT2	995	(v235 - v236)
aINT2	5	(-v235 + v236)
IL1b	845	(v239 - v242)
IL1R	625	(v240 - v241 - v242 + v245 - v250)
IL1b/R	1	(v242 - v243)
IRAK4	199999	(v246 - v247 - v255 + v256)
IL1b/R_lyso	0	(v243 - v244 - v245)
TRAF6	2995	(-v248 + v249)
IRF5	146962	(v253 - v254)
aIRF5	3120	(-v253 + v254)
aTRAF6	5	(v248 - v249)
IL1Ra	11000	(-v250 + v251 - v252)
IL1Ra/R	16	(v250)
pIRAK4	1	(v255 - v256)
GSK3b	87270	(-v257 + v258)
pGSK3b	52730	(v257 - v258)

## Sheet: Unique Species ICs and Refs
Species Name (protein levels unless noted otherwise)	Reference Initial Conditions (copy numbers obtained directly from literature or computed from concentrations reported in literature)	Literature References	Pass Criteria in Optimization	Additional Notes
VEGF	3300	20952691, 12773701	<10000	Sum of VEGF165a+VEGF165b, secreted levels
IFNg	300	26857615	<1000	secreted levels
JAK	180142	25470552	within 0.33x and 3x of reference IC
IFNGR	27000	25470552, 1374108	within 0.33x and 3x of reference IC
STAT1	1400000	25470552	within 0.33x and 3x of reference IC
SOCS1	3200	28981707	within 0.33x and 3x of reference IC
IRF9	36000	25470552	within 0.33x and 3x of reference IC
SOCS3	3200	28981707	within 0.33x and 3x of reference IC
IL-4	120	23071691, 19638630	<500	secreted levels
STAT6	110000	25470552	within 0.33x and 3x of reference IC
IL4R	1200	25470552	within 0.33x and 3x of reference IC
PTEN	67000	25470552	within 0.33x and 3x of reference IC
IRF4	23000	25470552	within 0.33x and 3x of reference IC
IL-10	571	11823533, 21753147, 21041726, 11895951	<3000	secreted levels
ARG1	900000	25470552	within 0.33x and 3x of reference IC
miR3473b	750	19861428	within 0.33x and 3x of reference IC	miRNA, assuming high abundance based on 25092892
mPTEN	11	21593866, 24299736	<30	mRNA
miR93	750	19861428	within 0.33x and 3x of reference IC	miRNA, assuming high abundance
iNOS	<2000	assumed	<2000	assuming low levels
HIF1a	<2000	assumed low levels based on 15474027	<2000
HIF2a	<2000	assumed low levels based on 15474027	<2000
HIF1b	12000	25470552	within 0.33x and 3x of reference IC
PPARG	2500	23584187	within 0.33x and 3x of reference IC
IRF1	400	25470552	within 0.33x and 3x of reference IC
PHD	20000	25470552	within 0.33x and 3x of reference IC	Compared to PHD2
TNFa	160-640	26857615, 21636855	<1000	secreted levels
CXCL9	<1000	below detection limit, 25643352	<1000	secreted levels
mIRF9	<30	24299736	<30	mRNA
IL-12	200	11418652	<600	secreted levels
mCXCL10	<30	24299736	<30	mRNA
IRG1	3600	25470552	within 0.33x and 3x of reference IC
Itaconate	62100000	23610393	within 0.33x and 3x of reference IC	metabolite
STAT3	250000	25470552	within 0.33x and 3x of reference IC
PI3K	4000	25470552	within 0.33x and 3x of reference IC
AKT1	150000	25470552	within 0.33x and 3x of reference IC
AKT2	45000	25470552	within 0.33x and 3x of reference IC
IL10R	500	28981707, 25470552	within 0.33x and 3x of reference IC
mIL10	<30	24299736	<30	mRNA
miR146b	100	25505246	10-1000	miRNA, computed assuming 10 pg of RNA per cell
miR155	1250	18158130	within 0.33x and 3x of reference IC	miRNA
CEBPB	100000	25470552	within 0.33x and 3x of reference IC
TNFR	1500	2170559, 25470552	within 0.33x and 3x of reference IC
RIP1	200000	25470552	within 0.33x and 3x of reference IC
A20	3500	25470552	within 0.33x and 3x of reference IC
TAK1	15000	25470552	within 0.33x and 3x of reference IC
p38	750000	25470552	within 0.33x and 3x of reference IC
JNK	16000	25470552	within 0.33x and 3x of reference IC
IKK	120000	25470552	within 0.33x and 3x of reference IC	Compared to IKKb
ERK	2000000	25470552	within 0.33x and 3x of reference IC
VEGFR1	4800	29263797 , 25470552	within 0.33x and 3x of reference IC
p65	180000	25470552	within 0.33x and 3x of reference IC
p50	190000	25470552	within 0.33x and 3x of reference IC
IKB	48000	25470552	within 0.33x and 3x of reference IC
CREB	80000	25470552	within 0.33x and 3x of reference IC
AP1	800	25470552	within 0.33x and 3x of reference IC	Jun/Fos level
INT1, INT2	1000	Assumed	N/A	Semi-mechanistic species created in model
EGR2	10000	28981707	within 0.33x and 3x of reference IC
IL-1b	875	28298525, 25320279	<3000	secreted levels
IL1R	300	25470552	within 0.33x and 3x of reference IC
IRAK4	200000	25470552	within 0.33x and 3x of reference IC
TRAF6	3000	25470552	within 0.33x and 3x of reference IC
IRF5	140000	25470552	within 0.33x and 3x of reference IC
IL-1Ra	17500	19922413	5000-50000	secreted levels
GSK3b	140000	25470552	within 0.33x and 3x of reference IC
O2	120400000	15474027	N/A	computed for 21% oxygen
