# Supplementary material for: A data-driven computational model enables integrative and mechanistic characterization of dynamic macrophage polarization
Source: iScience. 2021 Jan 29;24(2):102112. doi: 10.1016/j.isci.2021.102112 (PMC7895754; doi:10.1016/j.isci.2021.102112)
Supplement: Table S3. All quantitative data used in model calibration and validation; related to figures 2–4 and S2–S5 [file mmc4.xlsx]

## Sheet: Sheet1
Notes for using this spreadsheet (contains model calibration and validation data)
First Column: Figure label as shown in manuscript and supplemental information
Second Column and beyond: t - time points (in minutes), d - data values (normalized), sd - std or sem values (normalized), dose - dose values (mostly in ng/ml, or %O2)

## Sheet: Fig2
A	t	0	30	60
	d	1	0.37	0.33
	t	0	10	30
	d	0.04	0.67	1
B	t	0	5	7	10	30
	d	0.07	0.71	0.91	1	0.52
	t	0	15	60	120
	d	1	0.19	0.86	0.91
	sd	0	0.14	0.25	0.12
	t	0	5	15	30	60
	d	0.1	0.13	0.75	1	0.11
C	t	0	5	15	30	45
	d	0.05	0.72	1	0.25	0.1
	t	0	5	15	30	45
	d	0.02	0.02	1	0.24	0.15
	t	0	5	15	30	45
	d	0.04	0.24	1	0.08	0.04
D	t	0	60	240	420	1440
	d	0.12	1	0.06	0.06	0.045
	sd	0.02	0	0.02	0.04	0.03
E	t	0	60	180	360	720	1440
	d	0.04	0.68	0.95	1	1	0.81
	t	0	60	180	360	720	1440
	d	0.5	0.63	1	0.78	0.87	0.6
F	t	0	120	240
	d	0.19	1	0.51
G	t	0	20	40	60	80	100	120	160
	d	0.23	0.47	1	0.85	0.71	0.7	0.38	0.37
H	t	0	5	15	30	60	180
	d	0.087	0.13	0.55	0.85	0.92	0.45
	sd	0.032	0.043	0.1	0.09	0.03	0.055
I	t	0	5	15	30	60	180
	d	0.16	1	0.89	0.56	0.51	0.45
	t	0	5	15	30	60	180
	d	0.26	0.35	0.56	0.56	0.9	0.98
	sd	0.072	0.16	0.21	0.19	0.15	0.039
J	t	0	30	60	240	480
	d	0.33	0.9	1	0.97	0.37
K	t	0	5	15	30	60	180
	d	0.033	0.058	0.18	0.82	1	0.41
L	t	0	2	5	15	30	45
	d	0	0.88	0.86	0.57	0.19	0.11
M	t	0	30	60	240	480
	d	0.04	1	0.53	0.32	0.22
	sd	0	0.074	0.048	0.043	0.022
N	t	0	240	1080
	d	0.041	0.82	1
O	d	0.09	1
	sd	0	0.17
P	t	0	15	30	60
	d	0.11	0.53	0.69	1
Q	t	0	120	720
	d	0.17	1	0.31
R	d	1	6
	sd	0	2
	d	1	2.3
S	t	0	30	60	360	720
	d	0.4	0.7	0.87	1	0.96
	sd	0.05	0.04	0.042	0.042	0.07
T	t	0	5	15	30	60
	d	0.14	0.27	0.49	0.88	1
U	t	0	30	360	720	1440
	d	0.008	1	0.37	0.23	0.12
	t	0	60	120	240
	d	0.17	1	0.56	0.35
	sd	0.07	0.08	0.03	0.03
V	t	0	10	30	45	60	90	120	150	240
	d	0.04	0.06	0.3	0.41	0.67	0.77	0.84	1	1
	sd	0.02	0	0.18	0	0	0	0.04	0	0
W	d	1	2.1
	sd	0	0.6
X	d	1	0.12
Y	t	0	60	120	180	240	300	480	600	960	1440
	d	0.12	0.5	0.52	0.61	0.88	0.7	0.9	0.72	0.5	0.14
	sd	0.01	0	0.42	0.12	0	0.071	0.17	0.08	0.15	0.05
	t	0	120	180	300	480	600	960	1440
	d	0.25	0.73	0.82	0.87	1	0.96	0.71	0.51
Z	d	1	1.71

## Sheet: Fig3
A	d	0.15	1
	sd	0.11	0.24
B	d	0.01	1
C	t	0	180	360	720
	d	0	0.75	0.875	1
D	t	0	60	120	240	360	480	960	1440
	d	1	1.5	1.7	2	2.1	2.2	3.11	5.3
	sd	0	0	0.205	0.21	0.74	0.61	0.21	1.1
E	t	0	240	480	720	1440
	d	0.007	1	0.61	0.07	0.03
	t	0	360	720	1440
	d	0.03	0.39	0.64	1
	t	0	360	720	1440
	d	0.09	0.34	0.53	1
F	d	1	0.6	3.2
	sd	0	0.18	0.76
G	t	0	180	360	720	1440
	d	0.18	0.21	0.6	1	0.8
H	dose	Ctrl/0	0.1	1	10
	d	0.18	0.32	0.74	1
	sd	0.02	0.03	0.18	0
I	d	1	1.54
	sd	0.15	0.16
J	d	1	4.77
	sd	0.9	1.3
K	d	1	0.5
	sd	0	0.26
	d	1	0.48
	sd	0.15	0.03
L	d	1	2.5
	sd	0	0.3
M	dose	Ctrl/0	0.001	0.01	0.1	1	10	100
	d	0.12	0.14	0.16	0.2	0.47	0.84	1
	sd	0.023	0.035	0.043	0	0.33	0.26	0.37
N	dose	Ctrl/0	0.1	1	10
	d	0.31	0.44	0.56	1
	sd	0.17	0.09	0.02	0
O	d	1	3.2
	sd	0	0.85
P	d	1	3.7
	sd	0	1.6
Q	t	0	360	720	1440	2880
	d	1	2.85	1.9	4.75	11.2
	sd	0	0.64	0.9	4.6	4
R	d	1	3.9
	sd	0.6	1.7
	d	1	5.1
	sd	0	2.5
S	t	0	480	840
	d	1	3.9	4.4
	sd	0	2.1	0
T	d	0.52	1
	sd	0.19	0.03
U	d	1	5.6
	sd	0	2.8
V	d	1	0.65
	sd	0.07	0.08
	d	1	0.57
	sd	0.1	0.09

## Sheet: Fig4
A	t	0	5	20	60
	d	1	0.41	0.28	0.67
B	t	0	5	20	60
	d	0.2	1	0.75	0.12
C	t	0	5	20	60
	d	0.2	1	0.8	0.17
D	t	0	5	15	30	60
	d	1	0.28	0.12	1.1	1.4
	sd	0	0.15	0.03	0.33	0.3
E	t	0	5	15	30	60
	d	0.02	0.59	1	0.14	0.04
	sd	0.0096	0.32	0	0.05	0.035
F	dose	Ctrl/0	0.001	0.01	0.1	1	10	40
	d	0.027	0.039	0.055	0.33	0.75	0.94	0.96
	sd	0.01	0.0043	0.026	0.26	0.23	0.094	0.05
G	t	0	60	120	240	480	1440
	d	0.04	1	0.85	0.28	0.22	0.13
H	t	0	30	60	120	240
	d	0.078	0.51	0.65	0.945	1
	sd	0.0035	0	0.16	0.078	0
I	dose	Ctrl/0	1	2.5	5	7.5	10	25	50
	d	0.09	0.68	0.49	0.61	0.54	0.54	1	1.6
J	d	1	2.1
K	d	1	0.33
L	d	1	0.22	0.1
M	t	0	30	60	180	360	720	1440	2160	2880
	d	0.014	0.92	1	0.67	0.27	0.13	0.026	0.024	0.032
N	t	0	30	60	90	120	180	240
	d	0.25	0.57	0.74	0.89	1	0.86	0.72
	sd	0.14	0.31	0.046	0.005	0	0.1	0.1
O	d	0.044	1
P	d	0.024	1
Q	dose	Ctrl/0	0.33	1	3.3	10	33	100
	d	0.13	0.77	0.89	0.96	0.95	0.97	1
	sd	0.117	0.19	0.025	0.051	0.075	0.05	0.025
R	dose	Ctrl/0	5	10	20	40
	d	0.092	0.66	0.76	1	1
S	d	0.01	1
	d	0.01	1
T	d	1	3.6
	sd	0	2.1
U	dose	Ctrl/21% O2	0.07	0.05	0.03	0.01
	d	0.35	0.83	0.75	0.71	1

## Sheet: FigS2
A	t	0	15	30	60	120
	d	1	0.85	0.5	0.22	0.18
B	t	0	5	15	30	60
	d	0.1	0.34	0.78	1	0.66
	sd	0.1	0.02	0.06	0	0.08
C	t	0	15	30	45	60	90	120	240
	d	0.06	0.6	0.82	1	0.66	0.2	0.1	0.08
	sd	0.05	0.22	0.13	0	0.21	0.05	0.07	0.05
D	t	0	5	10	20	30
	d	0.08	0.29	0.76	1	0.61
E	t	0	5	15	30	60
	d	0.033	0.97	1	0.25	0.06
F	t	0	15	30	60	120	240
	d	1	0.4	0.98	1	1.1	1.1
	t	0	15	30	60	120	240
	d	0.03	0.83	1	0.3	0.37	0.15
	sd	0.012	0.11	0.006	0.063	0	0
G	d	0.23	1
	sd	0.06	0
H	t	0	5	15	30	60
	d	0.007	0.58	1	0.24	0.05
	t	0	5	15	30	60
	d	0.04	0.74	0.9	0.22	0.06
	sd	0.01	0.26	0.1	0.12	0.05
I	t	0	5	15	30	60
	d	0.045	1	0.77	0.14	0.05
	t	0	5	20	60
	d	0.08	0.39	1	0.38
J	t	0	10	15	30	60	120	240	360
	d	0.14	1	1	0.89	0.24	0.15	0.13	0.07
	sd	0.1	0	0	0	0.2	0.1	0.05	0.006
	t	0	15	30	60	120	240
	d	0.18	1	0.38	0.15	0.11	0.08
	sd	0.08	0	0.07	0	0.024	0.045
K	dose	Ctrl/0	1	10
	d	0.05	0.6	1
L	d	1	0.5
	sd	0.06	0.13
M	t	0	15	30	60	120	240	360
	d	1	0.47	0.52	0.34	0.27	0.3	0.26
N	t	0	10	20	30	40	60
	d	1	0.69	0.56	0.45	0.39	0.28
	t	0	10	20	30	40	60
	d	1	0.65	0.79	0.12	0.06	0.09
O	t	0	5	10	20	40	120	240
	d	0.056	1	0.7	0.52	0.12	0.03	0.03
P	t	0	120	240	360
	d	1	0.59	0.17	0.06
	sd	0	0.14	0.09	0.014
Q	t	0	5	10	20	30
	d	0.17	1	0.81	0.37	0.29
R	t	0	2.5	5	10	15	30	60
	d	0.003	1	0.83	0.48	0.036	0.03	0.05
	sd	0.002	0	0.17	0	0.035	0.018	0
S	t	0	5	15	30	45	60
	d	1	0.34	0.26	0.5	1	0.9
	sd	0	0	0.24	0.1	0	0
T	d: lowerbound and upperbound	-1.16	0.92
U	t	2	5	10	15	30
	d	0.02	0.84	1	0.66	0.25
	sd	0.014	0.11	0	0.24	0.15
	t	0	10	20	30	60	120
	d	0.018	0.65	1	0.23	0.055	0.18
V	t	0	15	60	120
	d	0.14	1	0.24	0.2
	sd	0.044	0	0.021	0.021
W	t	0	15	60	120
	d	0.08	1	0.12	0.09
	sd	0.03	0	0.019	0.08
	t	0	10	20	30	60	120
	d	0.024	0.67	1	0.24	0.043	0.15

## Sheet: FigS3
A	t	0	5	10	15	30	60
	d	0.13	0.19	0.86	1	0.51	0.47
B	dose	Ctrl/0	0.01	0.1	1	10	100
	d	0.17	0.21	0.45	0.99	1	0.95
	sd	0	0.04	0.117	0.14	0.18	0.14
C	t	0	5	10	30	180
	d	0.34	0.57	0.66	0.92	1
D	t	0	60	180	360	720	1440
	d	0.5	0.63	1	0.78	0.87	0.6
E	d	1	2.4
	sd	0	0.7
F	t	0	240	360
	d	0.04	0.79	1
G	t	0	180	360	720	1440
	d	0.25	0.34	0.5	1	0.31
	sd	0.067	0.16	0.15	0.1	0.24
H	dose	Ctrl/0	4	20	100
	d	0.17	0.54	1	0.99
	sd	0.067	0.061	0.13	0.08
I	d	1	4.3
J	t	0	60	180	360	540	1320
	d	0.11	0.73	1	0.54	0.31	0.26
	sd	0	0.24	0.25	0.21	0.1	0.11
K	d	1	0.55
	sd	0.15	0.15
L	d	1	1.88
	sd	0.15	0.07
	d	1	0.52
	sd	0.05	0.07
	d	1	0.24
	sd	0.15	0.07
	d	1	1.33
	sd	0.07	0.08
M	t	0	60	180	360	540
	d	0.008	1	0.27	0.39	0.26
N	t	0	10	20	30	60	90	120
	d	0.06	0.41	0.9	0.97	0.88	0.34	0.7
	sd	0.01	0	0.11	0	0.13	0.06	0
O	dose	Ctrl/0	0.5	1	10	50
	d	0.018	0.09	0.23	0.84	1
P	d	1	0.5
	sd	0	0.13
Q	t	0	120	240	360	480	720	1440
	d	0.15	0.12	0.17	0.23	0.19	0.68	1
R	d	1	0.49
	sd	0.05	0.04
S	t	0	45	180
	d	0.1	1	0.62
T	t	0	10	60	300
	d	1	0.44	0.3	0.12
U	t	0	2	5	10	15	30	60
	d	0.13	0.65	0.65	1	0.45	0.17	0.61
V	t	0	2	5	10	15	30	60
	d	0.26	0.2	1	0.71	0.6	0.36	0.52
	sd	0.02	0.04	0	0.09	0.1	0.01	0.28
W	t	0	5	15	30	60	90	120
	d	1	0.66	0.55	0.39	0.25	0.25	0.24
X	t	0	15	30	60	180	360	540	720
	d	0.013	0.945	1	0.93	0.66	0.28	0.32	0.03
	sd	0.006	0.02	0	0.05	0.34	0.15	0	0
	t	0	30	60	90	120
	d	0.0025	0.88	0.98	1	0.52
	t	0	10	20	30	60	120
	d	0.01	0.42	0.97	0.79	0.72	0.41
	sd	0.006	0.34	0.025	0.22	0.11	0.11

## Sheet: FigS4
A	t	0	120	240	360	960
	d	0.0013	0.11	0.45	1	0.81
B	t	0	10	20	30	60	120
	d	0.6	0.55	0.46	1	0.82	0.76
C	d	1	3.8
	sd	0	1.8
D	t	0	30	60	120	180	240	300	360
	d	0.07	0.07	0.59	0.95	1	0.48	0.76	0.45
	sd	0.07	0	0.07	0.071	0	0	0	0
E	d	1	2.9
F	d	1	0.38
	sd	0.05	0.04
G	d	1	0.83	1.54
	d	1	1.62	0.73
H	t	0	60	120	180	240	300	360
	d	1	0.8	0.63	0.4	0.28	0.26	0.26
I	d	0.3	1
J	t	0	30	60	120	360	660
	d	0.008	1	0.89	0.66	0.26	0.26
	t	0	5	15	30	45	60	90	120
	d	0.007	0.28	0.71	0.97	1	0.67	0.56	0.3
	sd	0.005	0	0	0.04	0	0.17	0	0
	t	0	60	120	240
	d	0.06	1	0.69	0.58
	sd	0	0.2	0.036	0.036
	t	0	15	30	60	90	120	240	360	480
	d	0.006	1	0.98	0.72	0.92	0.44	0.042	0.17	0.09
K	t	0	30	60	120	360	660
	d	0.06	0.84	1	0.6	0.05	0.02
L	t	0	60	240	480	1440	2880
	d	1	0.72	0.08	0.03	0.09	0.14
M	t	0	30	60	120	240	360	480	960	1440
	d	0.03	0.05	0.48	0.54	0.75	0.42	0.56	1	0.63
	t	0	360	1440
	d	0.07	1	0.7
N	d	0.1	1
O	t	0	30	60	120	180	300
	d	0.02	0.06	0.6	0.96	1	0.77
	t	0	30	60	120	180	300
	d	0.11	0.44	1	0.7	0.41	0.23
P	t	0	240	480	960	1440
	d	1	0.87	0.7	0.47	0.18
	sd	0	0.08	0.08	0.12	0.084
Q	d	1	421
	sd	0	44
	d	1	0.51
R	d	0.08	1
	d	0.14	1
S	d	0.17	1
T	dose	Ctrl/21% O2	0.1	0.05	0.03	0.01
	d	1	0.96	1.96	2.3	4.64
	sd	0	0	0.36	0.96	2.1
U	t	0	480	960	1440	2880
	d	0.13	0.27	0.65	0.75	1
V	t	0	360	1440
	d	0.26	0.86	1
W	t	0	5	15	30	60	120
	d	1	0.96	1.02	1.13	1.24	1.23
X	d	1	0.6
Y	d	0.006	1
	d	1	0.74
	sd	0	0.16
	d	1	0.74

## Sheet: FigS5
A	t	0	60	180	360
	d	0.04	1	0.27	0.07
	t	0	60	180	360
	d	0.011	0.76	1	0.86
B	d	0.03	1
	sd	0	0.13
C	dose	Ctrl/0	1	2	5	10
	d	0.2	0.6	0.8	0.97	1
	sd	0	0.063	0.1	0.1	0.17
D	t	0	240	480	720	960	1440	2880	4320
	d	1	1	1.4	2.03	3.9	3	4.24	4.24
	sd	0	0	0	0	1.7	0	0	0
E	dose	Ctrl/0	10	100
	d	0.2	0.77	1
F	dose	Ctrl/0	1	10	100
	d	0.41	0.74	1.8	1
	sd	0.08	0.1	0.24	0.14
G	d	0.02	1
H	t	0	60	120	240	360	480	600	720	840	960	1440	2880
	d	0.04	0.02	0.04	0.08	0.28	0.23	0.72	1	0.91	0.9	0.88	0.9
	sd	0.006	0	0.003	0.014	0	0.21	0	0	0	0.008	0.12	0
I	d	1	3.65
	sd	0.25	0.88
J	d	0.01	1
	sd	0	0.25
	d	0.015	1
K	d	0.043	1
L	t	0	600	1320
	d	0.03	0.26	1
M	d	0.12	1
	sd	0.04	0.05
N	dose	Ctrl/0	0.01	0.1	1	10
	d	0.013	0.15	0.45	1.05	1
	sd	0	0.024	0.082	0.093	0.12
O	d	1	1.4
	sd	0.03	0.13
	d	1	6.5
	sd	0.2	0.3
	d	1	0.31
	sd	0.15	0.07
P	t	0	120	1080
	d	1	2.92	4.8
	sd	0	1.03	0.55
Q	t	0	60	120	180	240	360	480
	d	0.13	0.3	0.67	0.7	0.94	0.99	1
	sd	0	0.04	0.28	0.15	0.58	0.39	0.58
R	dose	Ctrl/0	1	5	10	50	100
	d	1	0.53	0.4	0.34	0.35	0.38
S	d	0.34	1
T	d	0.07	1
	sd	0	0.06
U	dose	Ctrl/21% O2	0.05	0.005
	d	0.38	0.67	1
	sd	0.11	0.16	0.15
V	d	2.83
	sd	1.3
W	t	0	720	1440
	d	1	5.3	21
	sd	0	0.6	2
X	d	1	0.86
	sd	0.03	0.02
Y	d	0.06	1
	d	1	0.27
	d	1	0.6
	d	1	1.5
