# Supplementary material for: A data-driven computational model enables integrative and mechanistic characterization of dynamic macrophage polarization
Source: iScience. 2021 Jan 29;24(2):102112. doi: 10.1016/j.isci.2021.102112 (PMC7895754; doi:10.1016/j.isci.2021.102112)
Supplement: Data S1. Model SBML code and sample MATLAB scripts (compiled in a.zip file) for model setup, simulation, and analyses; related to figures 1–7 [file mmc5.zip]

Archive with 5 entries (5 files):
- 7pathmodel_clean_v2.xml
- analysis_Fig5_polarizationmap.m
- analysis_Fig6_targetedintervention.m
- analysis_Fig7_virtualmacs.m
- simulatemodel_samplescript.m
