# Supplementary material for: A data-driven computational model enables integrative and mechanistic characterization of dynamic macrophage polarization
Source: iScience. 2021 Jan 29;24(2):102112. doi: 10.1016/j.isci.2021.102112 (PMC7895754; doi:10.1016/j.isci.2021.102112)
Supplement: Data S1. Model SBML code and sample MATLAB scripts (compiled in a.zip file) for model setup, simulation, and analyses; related to figures 1–7 [file mmc5.zip › 7pathmodel_clean_v2.xml]

<?xml version="1.0" encoding="UTF-8"?>
<sbml xmlns="http://www.sbml.org/sbml/level2/version4" level="2" version="4">
  <annotation>
    <SimBiology xmlns="http://www.mathworks.com">
      <Version Major="5" Minor="8" Point="0"/>
    </SimBiology>
  </annotation>
  <model id="mw05e8358d_0990_4216_be23_c992e75edaad" name="pad mac">
    <listOfCompartments>
      <compartment id="mw8afd8d75_63a2_43a3_8b66_c3ee62591621" name="unnamed" size="1" constant="true"/>
    </listOfCompartments>
    <listOfSpecies>
      <species id="mw656325f4_4a29_442d_a39c_f82d46d0ef79" name="deg" compartment="mw8afd8d75_63a2_43a3_8b66_c3ee62591621" initialConcentration="0" boundaryCondition="false" constant="false"/>
      <species id="mwbb99b10f_2fdc_4ab3_a166_9c7108e49036" name="V165a" compartment="mw8afd8d75_63a2_43a3_8b66_c3ee62591621" initialConcentration="1200" boundaryCondition="false" constant="false">
        <notes>
          <body xmlns="http://www.w3.org/1999/xhtml">resting total vegfa (~50-100 pg/ml or ~1500-3000 molecule/cell) from PMID: 20952691,  12773701</body>
        </notes>
      </species>
      <species id="mwa0f496c4_1daa_4a90_9f7f_2b7c554ef001" name="IFNG" compartment="mw8afd8d75_63a2_43a3_8b66_c3ee62591621" initialConcentration="468" boundaryCondition="false" constant="false"/>
      <species id="mw2e848533_1e41_4f72_8bbf_3849e8b0b3eb" name="IFNGR/JAK" compartment="mw8afd8d75_63a2_43a3_8b66_c3ee62591621" initialConcentration="17784" boundaryCondition="false" constant="false"/>
      <species id="mwa1c4019f_4958_4424_ad5f_0be8dd3b6d9d" name="IFNG/R/JAK" compartment="mw8afd8d75_63a2_43a3_8b66_c3ee62591621" initialConcentration="0" boundaryCondition="false" constant="false"/>
      <species id="mwabd7386a_db33_492c_bee3_7cc04e5c3b90" name="pIFNG/R/JAK" compartment="mw8afd8d75_63a2_43a3_8b66_c3ee62591621" initialConcentration="0" boundaryCondition="false" constant="false"/>
      <species id="mwcd5ac368_0563_4e4f_938d_819c5a08e7b4" name="STAT1" compartment="mw8afd8d75_63a2_43a3_8b66_c3ee62591621" initialConcentration="552129" boundaryCondition="false" constant="false">
        <notes>
          <body xmlns="http://www.w3.org/1999/xhtml"> based on epd, similar to stat3 (stat1 number from PMID: 17640695)  (liver dataset report ~1000000)
</body>
        </notes>
      </species>
      <species id="mw9ffe0712_7c4e_491f_8980_62dd6e0d2801" name="pIFNG/R/JAK/STAT1" compartment="mw8afd8d75_63a2_43a3_8b66_c3ee62591621" initialConcentration="78" boundaryCondition="false" constant="false"/>
      <species id="mw29cae87e_9393_4d70_a610_247f007c7aa6" name="pSTAT1" compartment="mw8afd8d75_63a2_43a3_8b66_c3ee62591621" initialConcentration="28" boundaryCondition="false" constant="false"/>
      <species id="mw1ef5e85e_15fb_4d2f_bf02_3dbe353b9c48" name="pSTAT1D" compartment="mw8afd8d75_63a2_43a3_8b66_c3ee62591621" initialConcentration="36" boundaryCondition="false" constant="false"/>
      <species id="mw0c1ed3f0_a4f5_40aa_82db_5a95501a6118" name="pSTAT1D_n" compartment="mw8afd8d75_63a2_43a3_8b66_c3ee62591621" initialConcentration="58" boundaryCondition="false" constant="false"/>
      <species id="mwa6cabb45_4891_4476_a15b_e50672ddfb60" name="STAT1D_n" compartment="mw8afd8d75_63a2_43a3_8b66_c3ee62591621" initialConcentration="36" boundaryCondition="false" constant="false"/>
      <species id="mweef1f963_b1bc_4399_ba21_9639c2417126" name="STAT1_n" compartment="mw8afd8d75_63a2_43a3_8b66_c3ee62591621" initialConcentration="1557" boundaryCondition="false" constant="false"/>
      <species id="mwb6b95a11_2dc9_49ea_94b0_5a240b6b5630" name="SOCS1 prod" compartment="mw8afd8d75_63a2_43a3_8b66_c3ee62591621" initialConcentration="1" boundaryCondition="true" constant="true"/>
      <species id="mwa10ffd49_b456_4af4_bd06_a888246ce9f4" name="SOCS1" compartment="mw8afd8d75_63a2_43a3_8b66_c3ee62591621" initialConcentration="5425" boundaryCondition="false" constant="false">
        <notes>
          <body xmlns="http://www.w3.org/1999/xhtml">from epd (2500-4000)
</body>
        </notes>
      </species>
      <species id="mw27ec2afb_f4e5_4ba2_aa21_d48194405a85" name="IFNG/R/JAK/SOCS1" compartment="mw8afd8d75_63a2_43a3_8b66_c3ee62591621" initialConcentration="10" boundaryCondition="false" constant="false"/>
      <species id="mwe84973fc_7abd_4cea_8b0f_dcf130c837ef" name="IFNG/R_lyso" compartment="mw8afd8d75_63a2_43a3_8b66_c3ee62591621" initialConcentration="1" boundaryCondition="false" constant="false"/>
      <species id="mwa49b4e08_22d5_40c0_ab32_cecc4155382c" name="SOCS1/JAK" compartment="mw8afd8d75_63a2_43a3_8b66_c3ee62591621" initialConcentration="4" boundaryCondition="false" constant="false"/>
      <species id="mwc2353fdb_c1ea_4d71_8990_4c29e68a1adc" name="IRF9" compartment="mw8afd8d75_63a2_43a3_8b66_c3ee62591621" initialConcentration="1589" boundaryCondition="false" constant="false">
        <notes>
          <body xmlns="http://www.w3.org/1999/xhtml">from liver dataset</body>
        </notes>
      </species>
      <species id="mw4ce4d799_7659_4736_9723_9f86dc1643fd" name="IRF9_n" compartment="mw8afd8d75_63a2_43a3_8b66_c3ee62591621" initialConcentration="15960" boundaryCondition="false" constant="false"/>
      <species id="mwfc575217_1150_4be5_9a8d_0d8782ba978b" name="pSTAT1D/IRF9" compartment="mw8afd8d75_63a2_43a3_8b66_c3ee62591621" initialConcentration="7" boundaryCondition="false" constant="false"/>
      <species id="mw4be5ea91_7821_4c56_bc33_32d7f3557b2b" name="pSTAT1D/IRF9_n" compartment="mw8afd8d75_63a2_43a3_8b66_c3ee62591621" initialConcentration="87" boundaryCondition="false" constant="false"/>
      <species id="mw232e9445_d37a_4084_ba06_16f176bcb119" name="CXCL10 prod" compartment="mw8afd8d75_63a2_43a3_8b66_c3ee62591621" initialConcentration="1" boundaryCondition="true" constant="true"/>
      <species id="mw69380e79_52f4_42c4_aaa7_0d7347489f8c" name="SOCS3" compartment="mw8afd8d75_63a2_43a3_8b66_c3ee62591621" initialConcentration="2830" boundaryCondition="false" constant="false"/>
      <species id="mw2a590a10_aaae_4340_a2d3_98008c75b815" name="IFNG/R/JAK/SOCS3" compartment="mw8afd8d75_63a2_43a3_8b66_c3ee62591621" initialConcentration="3" boundaryCondition="false" constant="false"/>
      <species id="mwe2d53ae1_4bde_4790_96e9_b02f3a56ea22" name="SOCS3/JAK" compartment="mw8afd8d75_63a2_43a3_8b66_c3ee62591621" initialConcentration="8" boundaryCondition="false" constant="false"/>
      <species id="mw36b8935d_c765_445e_acbc_fcaed6370853" name="SOCS3 prod" compartment="mw8afd8d75_63a2_43a3_8b66_c3ee62591621" initialConcentration="1" boundaryCondition="true" constant="true">
        <notes>
          <body xmlns="http://www.w3.org/1999/xhtml">socs3 is produced in similar amount compared to socs1 by IL-6 mediated TFs
</body>
        </notes>
      </species>
      <species id="mw63b90515_0bdb_41bf_bf9b_0598ed6bbacc" name="IL4" compartment="mw8afd8d75_63a2_43a3_8b66_c3ee62591621" initialConcentration="26" boundaryCondition="false" constant="false"/>
      <species id="mw2a00927e_945b_474c_9366_420040e766d2" name="IL4R/JAK" compartment="mw8afd8d75_63a2_43a3_8b66_c3ee62591621" initialConcentration="3068" boundaryCondition="false" constant="false"/>
      <species id="mwe3a7928a_ab64_4ca5_a5b4_ca73b361db84" name="IL4/R/JAK" compartment="mw8afd8d75_63a2_43a3_8b66_c3ee62591621" initialConcentration="0" boundaryCondition="false" constant="false"/>
      <species id="mwe698323d_44ba_4c0d_8307_d2d1f4bf404f" name="pIL4/R/JAK" compartment="mw8afd8d75_63a2_43a3_8b66_c3ee62591621" initialConcentration="0" boundaryCondition="false" constant="false"/>
      <species id="mw7977dccd_6a1d_4b11_9a01_b4a869da93a0" name="STAT6" compartment="mw8afd8d75_63a2_43a3_8b66_c3ee62591621" initialConcentration="59952" boundaryCondition="false" constant="false">
        <notes>
          <body xmlns="http://www.w3.org/1999/xhtml"> based on epd, and macrophage to t cell volume ratio (5-7 times larger).  (liver dataset report~100000)</body>
        </notes>
      </species>
      <species id="mw9067fa86_5f62_4cba_94a6_c1f41baf067e" name="pIL4/R/JAK/STAT6" compartment="mw8afd8d75_63a2_43a3_8b66_c3ee62591621" initialConcentration="0" boundaryCondition="false" constant="false"/>
      <species id="mw7bd8c0ec_62a9_41b5_afe7_00ec3bb3e690" name="pSTAT6" compartment="mw8afd8d75_63a2_43a3_8b66_c3ee62591621" initialConcentration="14" boundaryCondition="false" constant="false"/>
      <species id="mwf4ab6bb7_effd_480a_912c_0c971d55f389" name="pSTAT6D" compartment="mw8afd8d75_63a2_43a3_8b66_c3ee62591621" initialConcentration="0" boundaryCondition="false" constant="false"/>
      <species id="mwffc93595_7e07_449d_b428_784fb5c08071" name="pSTAT6D_n" compartment="mw8afd8d75_63a2_43a3_8b66_c3ee62591621" initialConcentration="12" boundaryCondition="false" constant="false">
        <notes>
          <body xmlns="http://www.w3.org/1999/xhtml"/>
        </notes>
      </species>
      <species id="mwa5971e45_0db2_42fe_b93a_47d52be1f042" name="STAT6D_n" compartment="mw8afd8d75_63a2_43a3_8b66_c3ee62591621" initialConcentration="0" boundaryCondition="false" constant="false"/>
      <species id="mwdcfc946f_4324_4ab8_9c1a_9e4ddc89682c" name="STAT6_n" compartment="mw8afd8d75_63a2_43a3_8b66_c3ee62591621" initialConcentration="5" boundaryCondition="false" constant="false"/>
      <species id="mw8b8295ed_6243_4255_92a3_30cc8f4fe4f8" name="IL4/R/JAK/SOCS1_i" compartment="mw8afd8d75_63a2_43a3_8b66_c3ee62591621" initialConcentration="0" boundaryCondition="false" constant="false"/>
      <species id="mw3bc76e57_acfc_417a_bde1_e738345411ec" name="IL4/R_lyso" compartment="mw8afd8d75_63a2_43a3_8b66_c3ee62591621" initialConcentration="0" boundaryCondition="false" constant="false"/>
      <species id="mw22b5d5da_8c57_48f8_8259_9658f4da62f9" name="IL4/R/JAK/SOCS3_i" compartment="mw8afd8d75_63a2_43a3_8b66_c3ee62591621" initialConcentration="0" boundaryCondition="false" constant="false"/>
      <species id="mw8e22b66a_ec45_4574_8416_4c981673bd17" name="PTEN" compartment="mw8afd8d75_63a2_43a3_8b66_c3ee62591621" initialConcentration="75355" boundaryCondition="false" constant="false">
        <notes>
          <body xmlns="http://www.w3.org/1999/xhtml">from liver dataset</body>
        </notes>
      </species>
      <species id="mw05b82642_4495_4e72_945e_5ff58395d182" name="IRF4" compartment="mw8afd8d75_63a2_43a3_8b66_c3ee62591621" initialConcentration="18703" boundaryCondition="false" constant="false">
        <notes>
          <body xmlns="http://www.w3.org/1999/xhtml">from liver dataset</body>
        </notes>
      </species>
      <species id="mwe4f46ce5_3fbf_4f89_867d_6572a0aa5d7c" name="IRF4 prod" compartment="mw8afd8d75_63a2_43a3_8b66_c3ee62591621" initialConcentration="1" boundaryCondition="true" constant="true"/>
      <species id="mw76d60bbf_ae26_4325_9c70_2b3779550470" name="IL10" compartment="mw8afd8d75_63a2_43a3_8b66_c3ee62591621" initialConcentration="900" boundaryCondition="false" constant="false">
        <notes>
          <body xmlns="http://www.w3.org/1999/xhtml">il-10 secretion/concentration from resting macrophages (about 5-50 pg/ml, take 20 pg/ml ~571 molecules/cell), see excel for more refs</body>
        </notes>
      </species>
      <species id="mw04544775_633d_45db_95e5_f311c59a7566" name="JAK" compartment="mw8afd8d75_63a2_43a3_8b66_c3ee62591621" initialConcentration="99122" boundaryCondition="false" constant="false"/>
      <species id="mw2c0a72a1_f3a3_46cd_8cbe_275a4cc12dee" name="IFNGR" compartment="mw8afd8d75_63a2_43a3_8b66_c3ee62591621" initialConcentration="93" boundaryCondition="false" constant="false"/>
      <species id="mw7a68a5a2_4ac4_43a5_94ea_f8208c533ceb" name="IFNG/R" compartment="mw8afd8d75_63a2_43a3_8b66_c3ee62591621" initialConcentration="1" boundaryCondition="false" constant="false"/>
      <species id="mw00f153f1_0e9e_465e_b9b6_02887cb8c475" name="IL4R" compartment="mw8afd8d75_63a2_43a3_8b66_c3ee62591621" initialConcentration="16" boundaryCondition="false" constant="false"/>
      <species id="mwd6f82d24_196f_4fba_83cd_1cc237d449aa" name="IL4/R" compartment="mw8afd8d75_63a2_43a3_8b66_c3ee62591621" initialConcentration="0" boundaryCondition="false" constant="false"/>
      <species id="mweb7c13b9_4ef6_4b9e_be9a_3e70feb79055" name="IL10 prod" compartment="mw8afd8d75_63a2_43a3_8b66_c3ee62591621" initialConcentration="1" boundaryCondition="true" constant="true"/>
      <species id="mw74cd2769_73fe_490b_95ae_6bbc09e50daa" name="ARG1 prod" compartment="mw8afd8d75_63a2_43a3_8b66_c3ee62591621" initialConcentration="1" boundaryCondition="true" constant="true"/>
      <species id="mw14ef2d25_d3e2_47d0_ad02_03455112fdad" name="ARG1" compartment="mw8afd8d75_63a2_43a3_8b66_c3ee62591621" initialConcentration="1450000" boundaryCondition="false" constant="false">
        <notes>
          <body xmlns="http://www.w3.org/1999/xhtml">~900000 from liver dataset</body>
        </notes>
      </species>
      <species id="mw05981b43_49e8_4123_b57b_27123f789301" name="IL12 prod" compartment="mw8afd8d75_63a2_43a3_8b66_c3ee62591621" initialConcentration="1" boundaryCondition="true" constant="true"/>
      <species id="mwea9b4f6d_b832_46ad_976b_5c52ebdbdfb9" name="CXCL9 prod" compartment="mw8afd8d75_63a2_43a3_8b66_c3ee62591621" initialConcentration="1" boundaryCondition="true" constant="true"/>
      <species id="mw828c9d8d_e586_426f_8f9e_7b87f3613cc2" name="miR3473 prod" compartment="mw8afd8d75_63a2_43a3_8b66_c3ee62591621" initialConcentration="1" boundaryCondition="true" constant="true"/>
      <species id="mwbac8d043_32c7_4d39_a164_84c42e733bbf" name="m3473b" compartment="mw8afd8d75_63a2_43a3_8b66_c3ee62591621" initialConcentration="477" boundaryCondition="false" constant="false"/>
      <species id="mw48fb08c8_269a_4a71_bc8c_d1abaa411d09" name="mPTEN" compartment="mw8afd8d75_63a2_43a3_8b66_c3ee62591621" initialConcentration="10" boundaryCondition="false" constant="false"/>
      <species id="mw6018b9ab_2f00_4885_8fe3_95e6fa960cbe" name="m3473b/mPTEN" compartment="mw8afd8d75_63a2_43a3_8b66_c3ee62591621" initialConcentration="3" boundaryCondition="false" constant="false"/>
      <species id="mw820db4c8_dc1e_4893_8541_f53a1ce15cbe" name="IRF1 prod" compartment="mw8afd8d75_63a2_43a3_8b66_c3ee62591621" initialConcentration="1" boundaryCondition="true" constant="true"/>
      <species id="mwd720b262_a19d_450b_b7dd_1d1d883f1d77" name="iNOS prod" compartment="mw8afd8d75_63a2_43a3_8b66_c3ee62591621" initialConcentration="1" boundaryCondition="true" constant="true"/>
      <species id="mw90356b4b_3946_447c_b471_d2a0f74b3519" name="iNOS" compartment="mw8afd8d75_63a2_43a3_8b66_c3ee62591621" initialConcentration="880" boundaryCondition="false" constant="false"/>
      <species id="mwcc07ef6c_99d2_4462_b437_0f7e8d308078" name="m93" compartment="mw8afd8d75_63a2_43a3_8b66_c3ee62591621" initialConcentration="1437" boundaryCondition="false" constant="false"/>
      <species id="mw5d5cdcbc_858c_43a2_9d7d_6a09060a820b" name="HIF1a" compartment="mw8afd8d75_63a2_43a3_8b66_c3ee62591621" initialConcentration="1192" boundaryCondition="false" constant="false"/>
      <species id="mwf3e3699c_f76d_4882_8dbb_297db3d93c0e" name="HIF2a" compartment="mw8afd8d75_63a2_43a3_8b66_c3ee62591621" initialConcentration="752" boundaryCondition="false" constant="false"/>
      <species id="mw3ecb94db_e044_4711_a18f_d3d5983a7537" name="HIF1a prod" compartment="mw8afd8d75_63a2_43a3_8b66_c3ee62591621" initialConcentration="1" boundaryCondition="true" constant="true"/>
      <species id="mw98f56241_b889_45bd_bc4f_9d9829e6a323" name="HIF2a prod" compartment="mw8afd8d75_63a2_43a3_8b66_c3ee62591621" initialConcentration="1" boundaryCondition="true" constant="true"/>
      <species id="mw66be7792_a364_4519_8940_44e7963d8fab" name="PPARG prod" compartment="mw8afd8d75_63a2_43a3_8b66_c3ee62591621" initialConcentration="1" boundaryCondition="true" constant="true"/>
      <species id="mw8d031eab_429a_4b63_9d7f_d5f992fb040c" name="PPARG" compartment="mw8afd8d75_63a2_43a3_8b66_c3ee62591621" initialConcentration="1227" boundaryCondition="false" constant="false">
        <notes>
          <body xmlns="http://www.w3.org/1999/xhtml">total pparg ~2500 (23584187 )</body>
        </notes>
      </species>
      <species id="mw9fc4097e_0f6a_499e_881c_cc0ad8b06ecb" name="aPPARG" compartment="mw8afd8d75_63a2_43a3_8b66_c3ee62591621" initialConcentration="873" boundaryCondition="false" constant="false"/>
      <species id="mw582b0563_fb58_4bd4_8cf9_9c36adb69bde" name="HIF1b_n" compartment="mw8afd8d75_63a2_43a3_8b66_c3ee62591621" initialConcentration="14868" boundaryCondition="false" constant="false"/>
      <species id="mwca067e7b_73db_4dfd_936f_68a72e489222" name="HIF2a_n" compartment="mw8afd8d75_63a2_43a3_8b66_c3ee62591621" initialConcentration="209" boundaryCondition="false" constant="false"/>
      <species id="mwa1aefb83_557b_4625_8267_ef9d230ea25e" name="HIF1a_n" compartment="mw8afd8d75_63a2_43a3_8b66_c3ee62591621" initialConcentration="331" boundaryCondition="false" constant="false"/>
      <species id="mw2994adbe_de60_4946_80ed_b96532c4d657" name="HIF2a/b_n" compartment="mw8afd8d75_63a2_43a3_8b66_c3ee62591621" initialConcentration="52" boundaryCondition="false" constant="false"/>
      <species id="mw2fc36aa6_8f6c_4f17_ae0d_8dde849fe805" name="HIF1a/b_n" compartment="mw8afd8d75_63a2_43a3_8b66_c3ee62591621" initialConcentration="82" boundaryCondition="false" constant="false"/>
      <species id="mw872ef405_fe92_4e36_92ac_a6f10dc149c6" name="IRF1" compartment="mw8afd8d75_63a2_43a3_8b66_c3ee62591621" initialConcentration="997" boundaryCondition="false" constant="false">
        <notes>
          <body xmlns="http://www.w3.org/1999/xhtml"/>
        </notes>
      </species>
      <species id="mwf84b6490_e177_4bf2_9829_ee59d3c7277c" name="PHD" compartment="mw8afd8d75_63a2_43a3_8b66_c3ee62591621" initialConcentration="12376" boundaryCondition="false" constant="false"/>
      <species id="mwa02998f8_9163_4cac_b37c_ee73ed7dc881" name="O2" compartment="mw8afd8d75_63a2_43a3_8b66_c3ee62591621" initialConcentration="120400000" boundaryCondition="true" constant="true"/>
      <species id="mw22ef6c97_c3d3_4a15_a4db_fd7f6ee0ce5d" name="O2/aPHD" compartment="mw8afd8d75_63a2_43a3_8b66_c3ee62591621" initialConcentration="1405" boundaryCondition="false" constant="false"/>
      <species id="mw65677f28_24ca_403d_a2d1_2d326352b9c9" name="HIF1a_OH" compartment="mw8afd8d75_63a2_43a3_8b66_c3ee62591621" initialConcentration="35" boundaryCondition="false" constant="false"/>
      <species id="mw19013081_511f_4f8e_ad1b_878d78e8d959" name="HIF2a_OH" compartment="mw8afd8d75_63a2_43a3_8b66_c3ee62591621" initialConcentration="8" boundaryCondition="false" constant="false"/>
      <species id="mw34301bdb_1820_46e1_9065_00e9bfeb6ca8" name="TNFa" compartment="mw8afd8d75_63a2_43a3_8b66_c3ee62591621" initialConcentration="384" boundaryCondition="false" constant="false">
        <notes>
          <body xmlns="http://www.w3.org/1999/xhtml">assume tnfa exist predominantly in trimer form (and elisa measures trimer concentration)
resting tnfa concentration is about 15-60 pg/ml or  ~164-640 molecules/cell (26857615, 21636855,)</body>
        </notes>
      </species>
      <species id="mwbc923fc5_84fc_4a95_8fd6_b8657e0c01c8" name="CXCL9" compartment="mw8afd8d75_63a2_43a3_8b66_c3ee62591621" initialConcentration="30" boundaryCondition="false" constant="false"/>
      <species id="mwc35edeaf_d8e4_4c0d_bea9_e14bcac4fdcb" name="mIRF9" compartment="mw8afd8d75_63a2_43a3_8b66_c3ee62591621" initialConcentration="5" boundaryCondition="false" constant="false"/>
      <species id="mwdf5d2fab_c72b_4335_a90e_029b692ea271" name="m93/mIRF9" compartment="mw8afd8d75_63a2_43a3_8b66_c3ee62591621" initialConcentration="5" boundaryCondition="false" constant="false"/>
      <species id="mw2346518c_c9b9_4973_aa22_8c7d07ffeec4" name="IRF9 prod" compartment="mw8afd8d75_63a2_43a3_8b66_c3ee62591621" initialConcentration="1" boundaryCondition="true" constant="true"/>
      <species id="mwbb9dce86_98a8_47c9_9136_9f711f4f25c3" name="PTEN prod" compartment="mw8afd8d75_63a2_43a3_8b66_c3ee62591621" initialConcentration="1" boundaryCondition="true" constant="true"/>
      <species id="mw037dee4f_ddd6_4c6a_80b2_a0d57f75cd51" name="VEGF_prod" compartment="mw8afd8d75_63a2_43a3_8b66_c3ee62591621" initialConcentration="1" boundaryCondition="true" constant="true"/>
      <species id="mw6f168e79_e787_465f_b452_4cafa4db816a" name="IFNG_prod" compartment="mw8afd8d75_63a2_43a3_8b66_c3ee62591621" initialConcentration="1" boundaryCondition="true" constant="true"/>
      <species id="mwd564b5a3_92a0_4021_84a0_fcb71a2af442" name="IL12" compartment="mw8afd8d75_63a2_43a3_8b66_c3ee62591621" initialConcentration="151" boundaryCondition="false" constant="false"/>
      <species id="mw6a14c066_9736_4026_ba58_107010d8a185" name="PHD prod" compartment="mw8afd8d75_63a2_43a3_8b66_c3ee62591621" initialConcentration="1" boundaryCondition="true" constant="true"/>
      <species id="mw548ff798_e5b3_4db6_b841_fe394b135357" name="miR93 prod" compartment="mw8afd8d75_63a2_43a3_8b66_c3ee62591621" initialConcentration="1" boundaryCondition="true" constant="true"/>
      <species id="mw50093a46_6d23_450f_83e9_f32a2d00abb1" name="IFNGR prod" compartment="mw8afd8d75_63a2_43a3_8b66_c3ee62591621" initialConcentration="1" boundaryCondition="true" constant="true"/>
      <species id="mwedc14d6b_7168_42ca_9cec_9f8f04f9ab1c" name="jak prod" compartment="mw8afd8d75_63a2_43a3_8b66_c3ee62591621" initialConcentration="1" boundaryCondition="true" constant="true"/>
      <species id="mwd557408e_6858_41a1_94df_7dc44c11d7f4" name="aPHD" compartment="mw8afd8d75_63a2_43a3_8b66_c3ee62591621" initialConcentration="17680" boundaryCondition="false" constant="false"/>
      <species id="mw69c0a8f3_394f_4af8_8bcf_e1d2a482a291" name="mCXCL10" compartment="mw8afd8d75_63a2_43a3_8b66_c3ee62591621" initialConcentration="2" boundaryCondition="false" constant="false"/>
      <species id="mwa53d3237_d430_4a03_ba02_450629ac0f1c" name="pIL4/R/JAK_i" compartment="mw8afd8d75_63a2_43a3_8b66_c3ee62591621" initialConcentration="0" boundaryCondition="false" constant="false"/>
      <species id="mw9154413d_48b2_4bb5_b12f_e0baa710c8ed" name="IL4 prod" compartment="mw8afd8d75_63a2_43a3_8b66_c3ee62591621" initialConcentration="1" boundaryCondition="true" constant="true"/>
      <species id="mw40e9f839_e78c_454f_a135_fefbb8db2d37" name="IL4/R/JAK/SOCS1" compartment="mw8afd8d75_63a2_43a3_8b66_c3ee62591621" initialConcentration="2" boundaryCondition="false" constant="false"/>
      <species id="mw66a9fd50_3a3e_4d11_aa62_94adf77fb64c" name="IL4/R/JAK/SOCS3" compartment="mw8afd8d75_63a2_43a3_8b66_c3ee62591621" initialConcentration="0" boundaryCondition="false" constant="false"/>
      <species id="mw029fe322_85fa_44db_9ab8_b0d3ccb4db31" name="TNFa prod" compartment="mw8afd8d75_63a2_43a3_8b66_c3ee62591621" initialConcentration="1" boundaryCondition="true" constant="true"/>
      <species id="mw3dfea2e7_714e_4653_86cd_5cce95cb7499" name="il4r_prod" compartment="mw8afd8d75_63a2_43a3_8b66_c3ee62591621" initialConcentration="1" boundaryCondition="true" constant="true"/>
      <species id="mw8baef847_6301_44f8_977a_112183fa5bde" name="IRG1 prod" compartment="mw8afd8d75_63a2_43a3_8b66_c3ee62591621" initialConcentration="1" boundaryCondition="true" constant="true"/>
      <species id="mw2eed10ff_af27_4aca_a252_201664f6363b" name="IRG1" compartment="mw8afd8d75_63a2_43a3_8b66_c3ee62591621" initialConcentration="2450" boundaryCondition="false" constant="false">
        <notes>
          <body xmlns="http://www.w3.org/1999/xhtml">~3500 per cell (from liver dataset 25470552)</body>
        </notes>
      </species>
      <species id="mw3db08aba_6276_4c0f_aa53_458f75e5efb3" name="Itaconate" compartment="mw8afd8d75_63a2_43a3_8b66_c3ee62591621" initialConcentration="65000000" boundaryCondition="false" constant="false"/>
      <species id="mw0bd3f2c2_25dc_4167_bca7_6aa9cc229a51" name="Itaconate prod" compartment="mw8afd8d75_63a2_43a3_8b66_c3ee62591621" initialConcentration="1" boundaryCondition="true" constant="true"/>
      <species id="mwa5443388_3c7a_44fc_ab86_c9faf689e29f" name="IRF9T" compartment="mw8afd8d75_63a2_43a3_8b66_c3ee62591621" initialConcentration="17649" boundaryCondition="true" constant="false"/>
      <species id="mwbfb47557_1af9_429d_8367_c482b19f0f1b" name="STAT3" compartment="mw8afd8d75_63a2_43a3_8b66_c3ee62591621" initialConcentration="249039" boundaryCondition="false" constant="false">
        <notes>
          <body xmlns="http://www.w3.org/1999/xhtml">liver dataset
</body>
        </notes>
      </species>
      <species id="mw0df9779c_f5c4_444b_b164_de565b1599a4" name="pSTAT3" compartment="mw8afd8d75_63a2_43a3_8b66_c3ee62591621" initialConcentration="6" boundaryCondition="false" constant="false"/>
      <species id="mwbc587cf9_f53c_455e_b7a4_c4a784990abf" name="pSTAT3D" compartment="mw8afd8d75_63a2_43a3_8b66_c3ee62591621" initialConcentration="2" boundaryCondition="false" constant="false"/>
      <species id="mw02a55f13_3df4_40ae_b741_a7ea5dd2a0c6" name="pSTAT3D_n" compartment="mw8afd8d75_63a2_43a3_8b66_c3ee62591621" initialConcentration="5" boundaryCondition="false" constant="false"/>
      <species id="mw175a13a7_f89c_4e19_b99c_df1bb0f3ae97" name="STAT3D_n" compartment="mw8afd8d75_63a2_43a3_8b66_c3ee62591621" initialConcentration="2" boundaryCondition="false" constant="false"/>
      <species id="mw06861fab_10b7_47fe_bddb_cb2fce11715d" name="STAT3_n" compartment="mw8afd8d75_63a2_43a3_8b66_c3ee62591621" initialConcentration="81" boundaryCondition="false" constant="false"/>
      <species id="mwd3711a37_ffc2_49c6_95ed_4e96efc4c5be" name="pSTAT1/3" compartment="mw8afd8d75_63a2_43a3_8b66_c3ee62591621" initialConcentration="78" boundaryCondition="false" constant="false"/>
      <species id="mwb67c2bb2_431b_47b8_ae63_63f829028b5a" name="pSTAT1/3_n" compartment="mw8afd8d75_63a2_43a3_8b66_c3ee62591621" initialConcentration="775" boundaryCondition="false" constant="false"/>
      <species id="mwb1894375_940b_4e22_baf9_8db29dacd1da" name="PI3K" compartment="mw8afd8d75_63a2_43a3_8b66_c3ee62591621" initialConcentration="3828" boundaryCondition="false" constant="false">
        <notes>
          <body xmlns="http://www.w3.org/1999/xhtml">liver dataset
</body>
        </notes>
      </species>
      <species id="mw179de4c1_02c6_49b8_bf12_98197db24113" name="pPI3K" compartment="mw8afd8d75_63a2_43a3_8b66_c3ee62591621" initialConcentration="173" boundaryCondition="false" constant="false"/>
      <species id="mwaf846d51_1129_411b_b4df_62fa714f76b1" name="AKT1" compartment="mw8afd8d75_63a2_43a3_8b66_c3ee62591621" initialConcentration="131577" boundaryCondition="false" constant="false">
        <notes>
          <body xmlns="http://www.w3.org/1999/xhtml">liver dataset
</body>
        </notes>
      </species>
      <species id="mwa4517bcc_b187_4fe5_b34f_ffb9fdb5db2a" name="AKT2" compartment="mw8afd8d75_63a2_43a3_8b66_c3ee62591621" initialConcentration="43860" boundaryCondition="false" constant="false">
        <notes>
          <body xmlns="http://www.w3.org/1999/xhtml">liver dataset
</body>
        </notes>
      </species>
      <species id="mwb664ffc1_4444_4f8c_8b06_64c069fe0b6f" name="pAKT1" compartment="mw8afd8d75_63a2_43a3_8b66_c3ee62591621" initialConcentration="18424" boundaryCondition="false" constant="false"/>
      <species id="mw6f37685a_936e_4ab3_b5c1_b91551b0d571" name="pAKT2" compartment="mw8afd8d75_63a2_43a3_8b66_c3ee62591621" initialConcentration="6141" boundaryCondition="false" constant="false"/>
      <species id="mwc68d231d_0204_467b_9737_a4580f9c1a07" name="IL10R_prod" compartment="mw8afd8d75_63a2_43a3_8b66_c3ee62591621" initialConcentration="1" boundaryCondition="true" constant="true"/>
      <species id="mw7db6458e_d0e3_4649_a35c_92056ee22435" name="IL10R" compartment="mw8afd8d75_63a2_43a3_8b66_c3ee62591621" initialConcentration="4" boundaryCondition="false" constant="false">
        <notes>
          <body xmlns="http://www.w3.org/1999/xhtml">from liverdataset and epd
</body>
        </notes>
      </species>
      <species id="mwdeb9738b_327c_448a_9bf1_d8dac7a8fa9c" name="IL10R/JAK" compartment="mw8afd8d75_63a2_43a3_8b66_c3ee62591621" initialConcentration="759" boundaryCondition="false" constant="false"/>
      <species id="mw78a1cb76_ca87_4816_929d_36c94659ce85" name="IL10/R/JAK" compartment="mw8afd8d75_63a2_43a3_8b66_c3ee62591621" initialConcentration="0" boundaryCondition="false" constant="false"/>
      <species id="mwef254595_52ae_4fff_8612_f41b9962bc42" name="pIL10/R/JAK" compartment="mw8afd8d75_63a2_43a3_8b66_c3ee62591621" initialConcentration="0" boundaryCondition="false" constant="false"/>
      <species id="mw16a3dd1f_da5c_41c2_a9b9_d30962123211" name="pIL10/R/JAK/STAT3" compartment="mw8afd8d75_63a2_43a3_8b66_c3ee62591621" initialConcentration="6" boundaryCondition="false" constant="false"/>
      <species id="mw19d0ff91_4c6d_48c8_9c45_9230f3f6dfba" name="IL10/R_lyso" compartment="mw8afd8d75_63a2_43a3_8b66_c3ee62591621" initialConcentration="0" boundaryCondition="false" constant="false"/>
      <species id="mwb5edf936_458d_4b8b_bb41_fab076ffb170" name="IL10/R/JAK/SOCS1" compartment="mw8afd8d75_63a2_43a3_8b66_c3ee62591621" initialConcentration="1" boundaryCondition="false" constant="false"/>
      <species id="mwbafef39b_f9de_4f78_ad99_0109ec488b02" name="IL10/R" compartment="mw8afd8d75_63a2_43a3_8b66_c3ee62591621" initialConcentration="4" boundaryCondition="false" constant="false"/>
      <species id="mwf115d948_d9ef_41f4_b102_3f60cbd4390f" name="pAKT_t" compartment="mw8afd8d75_63a2_43a3_8b66_c3ee62591621" initialConcentration="24566" boundaryCondition="true" constant="false"/>
      <species id="mwaec92d06_c018_4624_ae0f_ef4249db5ed1" name="mIL10" compartment="mw8afd8d75_63a2_43a3_8b66_c3ee62591621" initialConcentration="1" boundaryCondition="false" constant="false"/>
      <species id="mw5df02070_b774_49a9_a02e_398b194a85bf" name="STAT1_prod" compartment="mw8afd8d75_63a2_43a3_8b66_c3ee62591621" initialConcentration="1" boundaryCondition="true" constant="true"/>
      <species id="mwf32bca5c_775a_4f1e_b4c3_375ac65b6d68" name="miR146b prod" compartment="mw8afd8d75_63a2_43a3_8b66_c3ee62591621" initialConcentration="1" boundaryCondition="true" constant="true"/>
      <species id="mwe4d97b9b_48d4_4f70_80fc_46048201af0a" name="m146b" compartment="mw8afd8d75_63a2_43a3_8b66_c3ee62591621" initialConcentration="131" boundaryCondition="false" constant="false">
        <notes>
          <body xmlns="http://www.w3.org/1999/xhtml">abundance ~10-1000 from 25505246</body>
        </notes>
      </species>
      <species id="mw99ab50cb_54d1_46c2_bd45_36dbac1b3359" name="pre-m146b" compartment="mw8afd8d75_63a2_43a3_8b66_c3ee62591621" initialConcentration="66" boundaryCondition="false" constant="false"/>
      <species id="mwfb8a7657_8cd3_4806_ae4d_a52c7ab1fa6a" name="mir155_prod" compartment="mw8afd8d75_63a2_43a3_8b66_c3ee62591621" initialConcentration="1" boundaryCondition="true" constant="true"/>
      <species id="mwa05b8459_453e_45f2_8a80_edc531d53394" name="pre-m155" compartment="mw8afd8d75_63a2_43a3_8b66_c3ee62591621" initialConcentration="845" boundaryCondition="false" constant="false"/>
      <species id="mwfbd55cea_81cd_425a_a49e_ae5763d1975c" name="m155" compartment="mw8afd8d75_63a2_43a3_8b66_c3ee62591621" initialConcentration="844" boundaryCondition="false" constant="false">
        <notes>
          <body xmlns="http://www.w3.org/1999/xhtml">~1000  estimated from (18158130)</body>
        </notes>
      </species>
      <species id="mw99f49869_847e_4f02_92fc_62d429dc311c" name="cebpb_prod" compartment="mw8afd8d75_63a2_43a3_8b66_c3ee62591621" initialConcentration="1" boundaryCondition="true" constant="true"/>
      <species id="mw31a956cd_b94d_457e_8207_5d4f7cf56b11" name="CEBPB" compartment="mw8afd8d75_63a2_43a3_8b66_c3ee62591621" initialConcentration="98868" boundaryCondition="false" constant="false">
        <notes>
          <body xmlns="http://www.w3.org/1999/xhtml">~100000, from liver dataset (25470552)
</body>
        </notes>
      </species>
      <species id="mwf5df83b7_6784_4623_a596_a70ed949dfe7" name="TNFR" compartment="mw8afd8d75_63a2_43a3_8b66_c3ee62591621" initialConcentration="1405" boundaryCondition="false" constant="false">
        <notes>
          <body xmlns="http://www.w3.org/1999/xhtml">~1500 from 2170559 (calculated based on trimeric tnfa as ligands)</body>
        </notes>
      </species>
      <species id="mw96df428a_c3c8_42dd_879a_c7a34fbc0587" name="TNFa/R" compartment="mw8afd8d75_63a2_43a3_8b66_c3ee62591621" initialConcentration="8" boundaryCondition="false" constant="false"/>
      <species id="mwab9aae32_2bf6_4fab_b18f_81f3589d23be" name="TNFa/R_lyso" compartment="mw8afd8d75_63a2_43a3_8b66_c3ee62591621" initialConcentration="0" boundaryCondition="false" constant="false"/>
      <species id="mwbb3283b7_dad4_46ad_b9a7_db90a01f9092" name="RIP1" compartment="mw8afd8d75_63a2_43a3_8b66_c3ee62591621" initialConcentration="134379" boundaryCondition="false" constant="false">
        <notes>
          <body xmlns="http://www.w3.org/1999/xhtml">from liverdataset</body>
        </notes>
      </species>
      <species id="mw1a1c8ead_5d33_4db1_a77d_577f9b05b725" name="aRIP1" compartment="mw8afd8d75_63a2_43a3_8b66_c3ee62591621" initialConcentration="886" boundaryCondition="false" constant="false"/>
      <species id="mw8fe2fa47_6ba2_415e_9e94_bc8f7a2dff3b" name="rip_prod" compartment="mw8afd8d75_63a2_43a3_8b66_c3ee62591621" initialConcentration="1" boundaryCondition="true" constant="true"/>
      <species id="mw7b441170_54c4_4a9e_bebc_64d8ab196502" name="A20" compartment="mw8afd8d75_63a2_43a3_8b66_c3ee62591621" initialConcentration="3000" boundaryCondition="false" constant="false">
        <notes>
          <body xmlns="http://www.w3.org/1999/xhtml">~3000 from  liverdataset
</body>
        </notes>
      </species>
      <species id="mw65070361_8bc6_4764_abc2_b74cd554b45b" name="tnfr_prod" compartment="mw8afd8d75_63a2_43a3_8b66_c3ee62591621" initialConcentration="1" boundaryCondition="true" constant="true"/>
      <species id="mwd80faa3a_9543_4ac3_96e9_3d9bcaabf0fd" name="TAK1" compartment="mw8afd8d75_63a2_43a3_8b66_c3ee62591621" initialConcentration="14869" boundaryCondition="false" constant="false">
        <notes>
          <body xmlns="http://www.w3.org/1999/xhtml">from liver dataset
</body>
        </notes>
      </species>
      <species id="mw0a0f6cfb_eb90_46f3_9af1_50e7ba530a29" name="pTAK1" compartment="mw8afd8d75_63a2_43a3_8b66_c3ee62591621" initialConcentration="132" boundaryCondition="false" constant="false"/>
      <species id="mwa1481411_88a0_43c7_9d25_367f1449f41c" name="p38" compartment="mw8afd8d75_63a2_43a3_8b66_c3ee62591621" initialConcentration="675778" boundaryCondition="false" constant="false">
        <notes>
          <body xmlns="http://www.w3.org/1999/xhtml">from liverdataset
</body>
        </notes>
      </species>
      <species id="mwec227a1e_b777_405d_b46d_d050d15a4a7d" name="pp38" compartment="mw8afd8d75_63a2_43a3_8b66_c3ee62591621" initialConcentration="10093" boundaryCondition="false" constant="false"/>
      <species id="mw28b2ccb0_b1cb_4166_92a6_7a6a9ef54087" name="pp38_n" compartment="mw8afd8d75_63a2_43a3_8b66_c3ee62591621" initialConcentration="14131" boundaryCondition="false" constant="false"/>
      <species id="mw2fbcfe42_f041_4030_8c9c_c3ba2fef8e01" name="JNK" compartment="mw8afd8d75_63a2_43a3_8b66_c3ee62591621" initialConcentration="14521" boundaryCondition="false" constant="false">
        <notes>
          <body xmlns="http://www.w3.org/1999/xhtml">from liverdataset
</body>
        </notes>
      </species>
      <species id="mwf14cf3e7_f3f9_4063_80c1_600946874e7f" name="pJNK" compartment="mw8afd8d75_63a2_43a3_8b66_c3ee62591621" initialConcentration="144" boundaryCondition="false" constant="false"/>
      <species id="mw1be4c572_6596_4ad2_b28a_412c03ed0033" name="IKK" compartment="mw8afd8d75_63a2_43a3_8b66_c3ee62591621" initialConcentration="100324" boundaryCondition="false" constant="false">
        <notes>
          <body xmlns="http://www.w3.org/1999/xhtml">resting level ~120000 (liver dataset)
</body>
        </notes>
      </species>
      <species id="mw489ba249_faa4_4114_816d_061424a66ef0" name="pIKK" compartment="mw8afd8d75_63a2_43a3_8b66_c3ee62591621" initialConcentration="87" boundaryCondition="false" constant="false"/>
      <species id="mwd0e2f3de_b92d_41b5_931d_e1c3f6d37b56" name="ikk_prod" compartment="mw8afd8d75_63a2_43a3_8b66_c3ee62591621" initialConcentration="1" boundaryCondition="true" constant="true"/>
      <species id="mw47215356_e595_46e3_857f_cd412fffaf34" name="pJNK_n" compartment="mw8afd8d75_63a2_43a3_8b66_c3ee62591621" initialConcentration="337" boundaryCondition="false" constant="false"/>
      <species id="mw979f95d1_7392_45ff_bc40_2ced8883f85e" name="ERK" compartment="mw8afd8d75_63a2_43a3_8b66_c3ee62591621" initialConcentration="2000000" boundaryCondition="false" constant="false">
        <notes>
          <body xmlns="http://www.w3.org/1999/xhtml">from liver dataset (erk1+erk2)
</body>
        </notes>
      </species>
      <species id="mw5450944f_b1e9_4c28_bb09_69eb7a3b9755" name="pERK" compartment="mw8afd8d75_63a2_43a3_8b66_c3ee62591621" initialConcentration="706" boundaryCondition="false" constant="false"/>
      <species id="mwdb88f766_6e99_4e25_a96e_48c2c35f4cd1" name="pERK_n" compartment="mw8afd8d75_63a2_43a3_8b66_c3ee62591621" initialConcentration="2470" boundaryCondition="false" constant="false"/>
      <species id="mwa4544bec_5012_4c04_82ba_9080a3022483" name="VEGFR1" compartment="mw8afd8d75_63a2_43a3_8b66_c3ee62591621" initialConcentration="5200" boundaryCondition="false" constant="false">
        <notes>
          <body xmlns="http://www.w3.org/1999/xhtml">estimated from  29263797 and liver dataset
</body>
        </notes>
      </species>
      <species id="mwbc36c9c7_1f10_45f9_a591_4e02f90d396c" name="V165a/R1" compartment="mw8afd8d75_63a2_43a3_8b66_c3ee62591621" initialConcentration="8" boundaryCondition="false" constant="false"/>
      <species id="mw634cd300_35e4_44a5_bc42_eac4414b009a" name="pV165a/R1" compartment="mw8afd8d75_63a2_43a3_8b66_c3ee62591621" initialConcentration="3" boundaryCondition="false" constant="false"/>
      <species id="mw04b57482_93fe_44d2_a2fb_51c085346f0b" name="V165/R1_lyso" compartment="mw8afd8d75_63a2_43a3_8b66_c3ee62591621" initialConcentration="18" boundaryCondition="false" constant="false"/>
      <species id="mw10889267_c35d_40ab_bd0d_e7e1f7cf2e88" name="V165b" compartment="mw8afd8d75_63a2_43a3_8b66_c3ee62591621" initialConcentration="400" boundaryCondition="false" constant="false"/>
      <species id="mw796e74f0_1154_4ed4_bd09_66370ed3aedd" name="V165b/R1" compartment="mw8afd8d75_63a2_43a3_8b66_c3ee62591621" initialConcentration="20" boundaryCondition="false" constant="false"/>
      <species id="mw68f5cd46_f66f_4ed7_a0f1_fe1e67af400c" name="pV165a/R1/STAT3" compartment="mw8afd8d75_63a2_43a3_8b66_c3ee62591621" initialConcentration="11" boundaryCondition="false" constant="false"/>
      <species id="mw35e34147_5930_4126_92cd_3f60aef835f0" name="R1_prod" compartment="mw8afd8d75_63a2_43a3_8b66_c3ee62591621" initialConcentration="1" boundaryCondition="true" constant="true"/>
      <species id="mw55f3bbd8_9393_4a54_9116_229b30bb20ea" name="p65" compartment="mw8afd8d75_63a2_43a3_8b66_c3ee62591621" initialConcentration="75892" boundaryCondition="false" constant="false">
        <notes>
          <body xmlns="http://www.w3.org/1999/xhtml">from liver dataset
</body>
        </notes>
      </species>
      <species id="mw8d079676_d799_44c3_8044_fb03b98a4502" name="p50" compartment="mw8afd8d75_63a2_43a3_8b66_c3ee62591621" initialConcentration="4" boundaryCondition="false" constant="false">
        <notes>
          <body xmlns="http://www.w3.org/1999/xhtml">from liver dataset</body>
        </notes>
      </species>
      <species id="mw5948d9fe_71f4_46f4_8c46_b003fd86926c" name="nfkb prod" compartment="mw8afd8d75_63a2_43a3_8b66_c3ee62591621" initialConcentration="1" boundaryCondition="true" constant="true"/>
      <species id="mw1ab6083d_7bbb_4041_be0e_34cfcbff6485" name="NFKB" compartment="mw8afd8d75_63a2_43a3_8b66_c3ee62591621" initialConcentration="277" boundaryCondition="false" constant="false"/>
      <species id="mwaf51c58c_dbb3_4d83_9768_2b1cb1bffe3f" name="NFKB_n" compartment="mw8afd8d75_63a2_43a3_8b66_c3ee62591621" initialConcentration="931" boundaryCondition="false" constant="false"/>
      <species id="mw30585522_2a52_4f1b_8f6c_7163af8b6cc5" name="IKB_n" compartment="mw8afd8d75_63a2_43a3_8b66_c3ee62591621" initialConcentration="25" boundaryCondition="false" constant="false"/>
      <species id="mw0c5590d7_4c55_4f98_b7ce_64344fc07d57" name="IKB/NFKB_n" compartment="mw8afd8d75_63a2_43a3_8b66_c3ee62591621" initialConcentration="29" boundaryCondition="false" constant="false"/>
      <species id="mw06fe12a1_0578_421c_bd15_f64e834c0612" name="IKB/NFKB" compartment="mw8afd8d75_63a2_43a3_8b66_c3ee62591621" initialConcentration="68307" boundaryCondition="false" constant="false"/>
      <species id="mw98521ee2_3c18_43b4_a84c_a0757f328a11" name="IKB" compartment="mw8afd8d75_63a2_43a3_8b66_c3ee62591621" initialConcentration="435" boundaryCondition="false" constant="false"/>
      <species id="mwffa98198_484c_46ff_95c7_89b20e8fa903" name="Ikb prod" compartment="mw8afd8d75_63a2_43a3_8b66_c3ee62591621" initialConcentration="1" boundaryCondition="true" constant="true"/>
      <species id="mw4b3a308b_584e_4592_a724_5da011b17905" name="pIKB" compartment="mw8afd8d75_63a2_43a3_8b66_c3ee62591621" initialConcentration="143" boundaryCondition="false" constant="false"/>
      <species id="mwdfe7ef5a_85a8_46e3_b11e_cd2c985c8c90" name="p50_n" compartment="mw8afd8d75_63a2_43a3_8b66_c3ee62591621" initialConcentration="50" boundaryCondition="false" constant="false"/>
      <species id="mwcc847fc9_5d85_4f9c_a2cc_e46b66580d0e" name="CREB" compartment="mw8afd8d75_63a2_43a3_8b66_c3ee62591621" initialConcentration="75239" boundaryCondition="false" constant="false">
        <notes>
          <body xmlns="http://www.w3.org/1999/xhtml">from liverdataset
</body>
        </notes>
      </species>
      <species id="mw41b51fea_0178_488a_8e5e_2c5c0b98745b" name="pCREB" compartment="mw8afd8d75_63a2_43a3_8b66_c3ee62591621" initialConcentration="4761" boundaryCondition="false" constant="false"/>
      <species id="mw3bb33960_29e2_4773_b9ce_0b862fbd57db" name="ap1_prod" compartment="mw8afd8d75_63a2_43a3_8b66_c3ee62591621" initialConcentration="1" boundaryCondition="true" constant="true"/>
      <species id="mwbd22814e_1034_4139_94db_dfb7170411a0" name="AP1_n" compartment="mw8afd8d75_63a2_43a3_8b66_c3ee62591621" initialConcentration="864" boundaryCondition="false" constant="false">
        <notes>
          <body xmlns="http://www.w3.org/1999/xhtml">from liverdataset (based on jun level)
</body>
        </notes>
      </species>
      <species id="mwa47106bb_fdb5_475a_a8a3_0da92b56ef3c" name="INT1" compartment="mw8afd8d75_63a2_43a3_8b66_c3ee62591621" initialConcentration="995" boundaryCondition="false" constant="false">
        <notes>
          <body xmlns="http://www.w3.org/1999/xhtml">default level 1000
</body>
        </notes>
      </species>
      <species id="mwf7343397_66c1_407a_826b_a6c77195990b" name="aINT1" compartment="mw8afd8d75_63a2_43a3_8b66_c3ee62591621" initialConcentration="5" boundaryCondition="false" constant="false"/>
      <species id="mw8b38bb87_ac18_4e93_94d6_f0bbcf84e2b1" name="egr2_prod" compartment="mw8afd8d75_63a2_43a3_8b66_c3ee62591621" initialConcentration="1" boundaryCondition="true" constant="true"/>
      <species id="mw217d1b99_bdc3_4e29_a739_67ac876e5bbc" name="EGR2" compartment="mw8afd8d75_63a2_43a3_8b66_c3ee62591621" initialConcentration="7100" boundaryCondition="false" constant="false">
        <notes>
          <body xmlns="http://www.w3.org/1999/xhtml">~7000 from epd peptracker

</body>
        </notes>
      </species>
      <species id="mwfd003563_0377_464d_a2a4_0459d3c3ad29" name="a20_prod" compartment="mw8afd8d75_63a2_43a3_8b66_c3ee62591621" initialConcentration="1" boundaryCondition="true" constant="true"/>
      <species id="mwd07c8051_a1df_406c_8349_f3c2a97d13e9" name="INT2" compartment="mw8afd8d75_63a2_43a3_8b66_c3ee62591621" initialConcentration="995" boundaryCondition="false" constant="false"/>
      <species id="mw6ade4749_c739_4f13_856d_e7fb80206b5a" name="aINT2" compartment="mw8afd8d75_63a2_43a3_8b66_c3ee62591621" initialConcentration="5" boundaryCondition="false" constant="false"/>
      <species id="mw199a5006_fe7b_4bad_9252_dd215c7b9d32" name="il1b_prod" compartment="mw8afd8d75_63a2_43a3_8b66_c3ee62591621" initialConcentration="1" boundaryCondition="true" constant="true"/>
      <species id="mwaebac8a9_191e_4b9a_a403_4907566e0526" name="IL1b" compartment="mw8afd8d75_63a2_43a3_8b66_c3ee62591621" initialConcentration="845" boundaryCondition="false" constant="false">
        <notes>
          <body xmlns="http://www.w3.org/1999/xhtml">For il-1b, resting is about 25 pg/ml (from 28298525, 25320279 ) = ~875 molecules/cell</body>
        </notes>
      </species>
      <species id="mw952cb3f2_32a8_4c52_af5f_110771e7fead" name="il1r_prod" compartment="mw8afd8d75_63a2_43a3_8b66_c3ee62591621" initialConcentration="1" boundaryCondition="true" constant="true"/>
      <species id="mw398e42ba_fd12_4053_bdac_181a3a00eb8c" name="IL1R" compartment="mw8afd8d75_63a2_43a3_8b66_c3ee62591621" initialConcentration="625" boundaryCondition="false" constant="false"/>
      <species id="mwe658cf1e_a320_41ba_8d3c_7b170ff22f2f" name="IL1b/R" compartment="mw8afd8d75_63a2_43a3_8b66_c3ee62591621" initialConcentration="1" boundaryCondition="false" constant="false"/>
      <species id="mwb280b047_66d2_467e_87be_29811cc09f3a" name="IRAK4" compartment="mw8afd8d75_63a2_43a3_8b66_c3ee62591621" initialConcentration="199999" boundaryCondition="false" constant="false">
        <notes>
          <body xmlns="http://www.w3.org/1999/xhtml">~200000 from liverdataset
</body>
        </notes>
      </species>
      <species id="mw325fd694_0c42_446d_b9bd_52199af59074" name="IL1b/R_lyso" compartment="mw8afd8d75_63a2_43a3_8b66_c3ee62591621" initialConcentration="0" boundaryCondition="false" constant="false"/>
      <species id="mw09387fd6_8095_4653_b00b_eec74ced31b4" name="irak4_prod" compartment="mw8afd8d75_63a2_43a3_8b66_c3ee62591621" initialConcentration="1" boundaryCondition="true" constant="true"/>
      <species id="mwab37c940_ab51_4ef6_9768_fdd8a87ced46" name="TRAF6" compartment="mw8afd8d75_63a2_43a3_8b66_c3ee62591621" initialConcentration="2995" boundaryCondition="false" constant="false">
        <notes>
          <body xmlns="http://www.w3.org/1999/xhtml">~3000 from liverdataset
</body>
        </notes>
      </species>
      <species id="mw36d6bb00_6914_4ac8_a65d_15e798309973" name="IRF5" compartment="mw8afd8d75_63a2_43a3_8b66_c3ee62591621" initialConcentration="146962" boundaryCondition="false" constant="false">
        <notes>
          <body xmlns="http://www.w3.org/1999/xhtml">IC from liver dataset
</body>
        </notes>
      </species>
      <species id="mwd7313428_94e8_4adc_9ecc_67fb6fcb90dc" name="aIRF5" compartment="mw8afd8d75_63a2_43a3_8b66_c3ee62591621" initialConcentration="3120" boundaryCondition="false" constant="false"/>
      <species id="mw06a2fc76_3f6c_4255_9ebd_daa4a3488c63" name="aTRAF6" compartment="mw8afd8d75_63a2_43a3_8b66_c3ee62591621" initialConcentration="5" boundaryCondition="false" constant="false"/>
      <species id="mw81561a7d_8b08_4925_89dd_8cd9235284b5" name="IL1Ra" compartment="mw8afd8d75_63a2_43a3_8b66_c3ee62591621" initialConcentration="11000" boundaryCondition="false" constant="false">
        <notes>
          <body xmlns="http://www.w3.org/1999/xhtml">resting is about 500 pg/ml (from 19922413) =~17500</body>
        </notes>
      </species>
      <species id="mwdedc8f7b_7048_4339_b276_fe64368c10a0" name="IL1Ra/R" compartment="mw8afd8d75_63a2_43a3_8b66_c3ee62591621" initialConcentration="16" boundaryCondition="false" constant="false"/>
      <species id="mw1c6ebfce_37ae_40e9_b0e3_4556cac9e933" name="il1ra_prod" compartment="mw8afd8d75_63a2_43a3_8b66_c3ee62591621" initialConcentration="1" boundaryCondition="true" constant="true"/>
      <species id="mw52c2d006_73d1_446c_8f83_cfe8c6766ba1" name="pIRAK4" compartment="mw8afd8d75_63a2_43a3_8b66_c3ee62591621" initialConcentration="1" boundaryCondition="false" constant="false"/>
      <species id="mwe13b828c_b2a6_490f_9df1_9994f2c18420" name="GSK3b" compartment="mw8afd8d75_63a2_43a3_8b66_c3ee62591621" initialConcentration="87270" boundaryCondition="false" constant="false">
        <notes>
          <body xmlns="http://www.w3.org/1999/xhtml">from liver dataset
</body>
        </notes>
      </species>
      <species id="mw5ab755a6_2bd3_4854_8b48_64394ec22b0b" name="pGSK3b" compartment="mw8afd8d75_63a2_43a3_8b66_c3ee62591621" initialConcentration="52730" boundaryCondition="false" constant="false">
        <notes>
          <body xmlns="http://www.w3.org/1999/xhtml">serine 9 phosphorylated (inactive form)</body>
        </notes>
      </species>
    </listOfSpecies>
    <listOfParameters>
      <parameter id="mwe6a38b66_aad5_4291_944f_7d79a2003dff" name="k104" value="0.2086" constant="true"/>
      <parameter id="mw2f51d1b3_397e_496e_9eda_b21a2aed153a" name="k119" value="2.672" constant="true"/>
      <parameter id="mw4b33b03b_aba7_46c2_a32e_c07beaa9926d" name="k33" value="0.007" constant="true"/>
      <parameter id="mwce019fd4_81b1_4acd_aa45_bf0bea8f5ff0" name="k86" value="50" constant="true"/>
      <parameter id="mwaf0729c2_d477_409c_94d9_ac00a4e22b71" name="k87" value="0.0005" constant="true"/>
      <parameter id="mw8798a4cd_355a_4442_a367_95e4367b79d4" name="kf39" value="4e-06" constant="true"/>
      <parameter id="mwfdc7380e_64b3_4404_9608_26822aec424c" name="kr40" value="0.002" constant="true"/>
      <parameter id="mwff337bcd_644e_4799_a68c_7d5adf91cd5a" name="kf22" value="2.6e-06" constant="true"/>
      <parameter id="mwf5b2a05f_4ffa_4898_959b_00f082aa9959" name="kr22" value="0.13" constant="true"/>
      <parameter id="mw9216dd44_66f6_4db7_8e67_16c12ea3ba49" name="kf102" value="0.6" constant="true"/>
      <parameter id="mw260b0391_560f_4f87_a52d_6c1727238a2a" name="kr102" value="0.1" constant="true"/>
      <parameter id="mw3997d666_790c_46ea_9d3a_84042ee38aa4" name="k23" value="0.2" constant="true"/>
      <parameter id="mw319d59af_6914_4b52_a94b_12427df3c0fe" name="k103" value="1" constant="true"/>
      <parameter id="mwc73daf56_0a28_4f64_a8ab_f2fd0ade45a1" name="k34" value="0.3" constant="true"/>
      <parameter id="mw7f342c30_63bd_4da8_9a3e_49e0697a2daf" name="k82" value="1" constant="true"/>
      <parameter id="mw9fc95951_5cdb_4886_9ca9_0f3f8ed7f3be" name="kf24" value="0.1" constant="true"/>
      <parameter id="mw18eab1af_5516_4484_badd_7e49bc3bdfbc" name="kr24" value="10" constant="true"/>
      <parameter id="mw9ea30b03_9ab3_4a7f_9c61_4128e9a22a9b" name="k25" value="8" constant="true"/>
      <parameter id="mwc7843b9c_0f36_4894_9d34_c1330677e0ce" name="kf11" value="0.008" constant="true"/>
      <parameter id="mwbdc8f500_90a3_4af1_9aa1_5d6cbd9d7d39" name="kr11" value="0.2" constant="true"/>
      <parameter id="mw5f06044e_df9c_4b1d_bc2b_b7b2b261b50a" name="k66" value="0.1" constant="true"/>
      <parameter id="mw50daf08a_5c96_4ead_b781_e607aa4e77d5" name="kf35" value="0.0004" constant="true"/>
      <parameter id="mwcf657c8a_137c_4d6b_8c2c_4777e807f28c" name="k37" value="0.01" constant="true"/>
      <parameter id="mwecbd63e3_0444_4164_9c29_821c270c5098" name="k111" value="0.1" constant="true"/>
      <parameter id="mw8b411c57_00c3_4439_ab83_dcccb3a8c9e2" name="kf27" value="0.002" constant="true"/>
      <parameter id="mwa1b7e130_7584_4db2_a5d6_f528355851e2" name="kr5" value="1" constant="true"/>
      <parameter id="mw125eb87a_459b_43a6_9651_fcda3a3f040c" name="k28" value="0.4" constant="true"/>
      <parameter id="mwf175f3dd_6af9_4b47_b227_c769fc5f2152" name="k26" value="0.01" constant="true"/>
      <parameter id="mw257a6074_3547_422f_a306_f760ee034921" name="k31" value="0.05" constant="true"/>
      <parameter id="mw8a46bcab_6598_4df8_acd0_5a70a22e7651" name="k73" value="14184" constant="true"/>
      <parameter id="mw885d1660_2a29_402a_986a_55ae80eca554" name="kb73" value="5" constant="true"/>
      <parameter id="mw9c95e1ca_2dd0_4326_9804_3d6fe1008c4f" name="k80" value="1.22" constant="true"/>
      <parameter id="mwc29df769_ef82_419e_8f41_3be0a0e8936d" name="k81" value="0.006" constant="true"/>
      <parameter id="mw4c466634_bb14_4185_994b_025a20656041" name="kr39" value="0.002" constant="true"/>
      <parameter id="mwa22277a1_2818_459f_9721_25f24229d8ee" name="kf1" value="1.6e-07" constant="true"/>
      <parameter id="mw67138e0f_20a5_4566_8a4c_dd13c23cf943" name="kf2" value="3" constant="true"/>
      <parameter id="mw0d9ac701_2ac4_4047_afbb_a43ee20ebad1" name="kr2" value="10" constant="true"/>
      <parameter id="mw7754dfb0_0e75_4778_8fd9_275117b2e1a7" name="kf3" value="0.03" constant="true"/>
      <parameter id="mw03cad092_8b37_4435_b8dc_df5341bbb211" name="kr3" value="3" constant="true"/>
      <parameter id="mw1a2df1f3_443a_4eb0_943c_e2c0991a7015" name="k4" value="2" constant="true"/>
      <parameter id="mwf899b1ad_62d6_4073_bfad_07c85086c526" name="k12" value="0.1" constant="true"/>
      <parameter id="mwfd5617f4_949b_4a15_a9b9_682160bfd03f" name="k21" value="1" constant="true"/>
      <parameter id="mw8624f7ff_8685_4312_a7d5_69e6dd6bcbb3" name="k13" value="0.03" constant="true"/>
      <parameter id="mwd92583a9_3b34_4008_8da7_ba40ba46c23a" name="kf18" value="0.004" constant="true"/>
      <parameter id="mw389d0400_2da2_46bb_8131_56b2408c4ba2" name="kf5" value="0.1" constant="true"/>
      <parameter id="mw85d21ea0_c91f_4931_a62d_5e5337acf1a3" name="k6" value="1" constant="true"/>
      <parameter id="mw9e02a6f5_7f09_4928_8dd7_b22e817c08ad" name="k7" value="0.03" constant="true"/>
      <parameter id="mwb7361b3e_de59_405c_9822_c0cc6c02b298" name="k9" value="0.1" constant="true"/>
      <parameter id="mw07e3e9ec_d6e1_4605_a6b8_178f1b22e74d" name="k54" value="192.86" constant="true"/>
      <parameter id="mw76612e3e_7288_4dc9_bdbf_0c6fb560cd31" name="ka54" value="13000" constant="true"/>
      <parameter id="mw7e518235_fca6_496d_a377_4d3b70ebe91c" name="kb54" value="500" constant="true"/>
      <parameter id="mwe729d4af_b588_4dea_bf5c_addec24347a8" name="k55" value="0.0057644" constant="true"/>
      <parameter id="mwb962cd27_2cda_495b_903d_8a8611c4c87c" name="kf58" value="0.005" constant="true"/>
      <parameter id="mwf8d7646b_7dcd_4eb5_9fce_4743714a1dbb" name="kr58" value="0.018" constant="true"/>
      <parameter id="mwcdf65344_dc00_41df_ba0b_8b8a3f947f35" name="kf60" value="5e-07" constant="true"/>
      <parameter id="mwddb5cd58_e81e_47e1_8954_095c0cf0716b" name="kr60" value="0.03" constant="true"/>
      <parameter id="mw1f0ae6d9_9079_4969_8c4c_732cb96269c4" name="k74" value="606" constant="true"/>
      <parameter id="mw9b75dac8_6578_420e_bb39_7186d8224a6a" name="ka74" value="32600" constant="true"/>
      <parameter id="mw0ac6276f_8d0c_4426_9458_7ca6efc7dca5" name="kb74" value="25400" constant="true"/>
      <parameter id="mw3ba87737_71d6_48eb_93cd_9a1779a63e66" name="k75" value="0.0008" constant="true"/>
      <parameter id="mwb9672a53_fef0_41b9_9de2_5072ba28d66e" name="kr94" value="0.1" constant="true"/>
      <parameter id="mw380f92d5_2a2a_4fcc_8ec8_47930e0ab8f9" name="kf94" value="0.07" constant="true"/>
      <parameter id="mw68122b39_ebc6_4f99_815f_beed540539bd" name="kf62" value="7.14e-09" constant="true"/>
      <parameter id="mw54727efe_fad5_47bb_a665_66b68b1e8886" name="kr62" value="10.8" constant="true"/>
      <parameter id="mw3ef05e1b_0f5f_4931_a35a_c52fbda75e33" name="k63" value="1.33e-05" constant="true"/>
      <parameter id="mw308690a3_d963_41a2_bd9b_edb9f49ee885" name="k76" value="0.03" constant="true"/>
      <parameter id="mw86d5fed3_d33f_425e_8cbb_f95f0d44d9a3" name="k65" value="0.6" constant="true"/>
      <parameter id="mwab014bee_5a05_49dd_b494_b65fcd9a66e6" name="k64" value="5e-06" constant="true"/>
      <parameter id="mw6bc3f2bf_b269_4a25_913f_401a1a1ac0d2" name="k52" value="204.54" constant="true"/>
      <parameter id="mwb5021ac1_ffda_4d42_93fb_09aff9a65ee2" name="ka52" value="100" constant="true"/>
      <parameter id="mwca8dc9c0_4d4c_4853_be47_ec3363944f55" name="k85" value="0.022" constant="true"/>
      <parameter id="mw8c3110ef_1a39_4ddb_be2e_ad4452e2d8c8" name="k48" value="14.8" constant="true"/>
      <parameter id="mw4974beae_a732_492d_8d45_8de7bfc2f04d" name="ka48" value="40000" constant="true"/>
      <parameter id="mw98eaeef1_b21b_4b39_94aa_79ffa6af59df" name="k92" value="0.0012" constant="true"/>
      <parameter id="mw46d05e78_06de_4c2d_9bcd_a1bad10fd683" name="kf50" value="0.0001" constant="true"/>
      <parameter id="mwd774461e_fed7_4d98_82a5_f420623aa48d" name="kr50" value="0.06" constant="true"/>
      <parameter id="mw94cd52e2_b232_4100_9c28_db427f76bd5f" name="k51" value="0.1" constant="true"/>
      <parameter id="mw6f420e0a_5319_4ee9_8577_4f2206e415eb" name="k71" value="0.32" constant="true"/>
      <parameter id="mwb79e3e28_25d4_4ce4_92be_ec33945061e9" name="k49" value="2.32" constant="true"/>
      <parameter id="mwf602d9b2_74f7_499c_bb8f_70178e32454b" name="k93" value="0.0003" constant="true"/>
      <parameter id="mw1d4d209c_8e8a_406b_b1d4_14bb292db9c5" name="k88" value="0.003" constant="true"/>
      <parameter id="mw6c88b350_1cea_42bb_9a11_a0fd123c454e" name="k79" value="9.9636" constant="true"/>
      <parameter id="mw0cc12c35_18da_4dbe_9848_6a16f6a5d72c" name="ka79" value="0.05" constant="true"/>
      <parameter id="mwcbefcbb2_a0d9_4b28_873b_39a04c2730fa" name="k90" value="0.0018" constant="true"/>
      <parameter id="mw3fefd5e4_7762_4eef_9f35_d60a05e37c68" name="k70" value="0.5" constant="true"/>
      <parameter id="mw86768995_ca64_426f_836a_0535c5f0fbf6" name="k67" value="1.18" constant="true"/>
      <parameter id="mwa0aab894_c796_420e_a8b1_93e5e501292f" name="k89" value="0.004" constant="true"/>
      <parameter id="mwa63c1f6d_3fcf_4ded_b16b_63f19f0e6e46" name="kf14" value="0.00013" constant="true"/>
      <parameter id="mw03875db8_d35f_4ef0_8039_94e31e0a3d5d" name="kr14" value="1" constant="true"/>
      <parameter id="mwbfa2b808_f9c9_40fe_81d9_d92918d31dcf" name="k15" value="0.1" constant="true"/>
      <parameter id="mw39e81fe2_ac26_4794_9eeb_545f5c5a695b" name="kr124" value="0.01" constant="true"/>
      <parameter id="mwa7ef2480_847a_44a2_b024_8834db8b9754" name="k117" value="0.4" constant="true"/>
      <parameter id="mwdb0eece4_7d46_4ac4_8d9f_11bf951377ea" name="k38" value="17100" constant="true"/>
      <parameter id="mw32d184c5_c770_40ac_9f25_bd9a4b02d29b" name="ka38" value="30000" constant="true"/>
      <parameter id="mw9cbd1ba1_e432_4e4c_b04f_b3f9090de5ba" name="kb38" value="20000" constant="true"/>
      <parameter id="mw302fc511_c52f_465c_a63e_afcfc71fbeea" name="k84" value="0.0002" constant="true"/>
      <parameter id="mw65145e73_17a6_45c0_a89b_237e576b9d51" name="k56" value="16.696" constant="true"/>
      <parameter id="mwedfb49d5_4f56_4d5e_b64a_19c9d5911ef3" name="ka56" value="200" constant="true"/>
      <parameter id="mw1467f56a_a072_4061_b6d5_777143bd473f" name="k57" value="1.45e-05" constant="true"/>
      <parameter id="mw3d33ecb1_1874_493b_a058_c4b2b3f04dda" name="k106" value="0.5" constant="true"/>
      <parameter id="mw0298ebc3_764c_4262_92f6_7bddf0b8d539" name="k105" value="0.001" constant="true"/>
      <parameter id="mwdc111082_d6c1_47fc_b250_83d7b47b2e62" name="k120" value="6.4e-12" constant="true"/>
      <parameter id="mwa172f36a_2068_4901_baf5_587588e946ad" name="k121" value="0.00062" constant="true"/>
      <parameter id="mw651eac85_7be9_4139_b1d1_42238337dc09" name="k122" value="0.05" constant="true"/>
      <parameter id="mw0b808ed3_f1fb_46dd_9986_35f2eb8a6fb6" name="k123" value="0.005" constant="true"/>
      <parameter id="mwa1b9e4a3_3fff_4a71_bf3c_aa9148d467a4" name="k72" value="856.3" constant="true"/>
      <parameter id="mwcb8662ea_1bd7_48ec_bf02_918960b4d151" name="ka72" value="6000" constant="true"/>
      <parameter id="mw851eeb6e_9eaf_452b_9d45_5346fea0de3b" name="k53" value="27.467" constant="true"/>
      <parameter id="mwae1afd96_868f_433b_a006_57d53403a3da" name="ka53" value="4000" constant="true"/>
      <parameter id="mwd52dc22d_fdf8_4e6d_9ae3_4e6e2b885717" name="kb53" value="82234" constant="true"/>
      <parameter id="mw7da39f62_55cd_441f_82a7_2b226244a185" name="k99" value="0.006" constant="true"/>
      <parameter id="mw02d39824_62ba_48d1_a740_3e55f6df04ac" name="k45" value="487.82" constant="true"/>
      <parameter id="mw7bbafade_bb34_42bb_8e6c_6759c3b01f3e" name="ka45" value="10000" constant="true"/>
      <parameter id="mwb696407f_91b1_41da_bbdc_30b4f580fca5" name="kc45" value="5" constant="true"/>
      <parameter id="mw08f74166_5a13_4949_9c8c_74a8b55accf2" name="k98" value="0.0006" constant="true"/>
      <parameter id="mw4675be9c_65c5_4456_9c85_612e44c1b451" name="k118" value="0.0074611" constant="true"/>
      <parameter id="mw4cc06650_ce17_4bac_b82c_b15e28b2faee" name="ka118" value="2000000" constant="true"/>
      <parameter id="mw40953a44_6be5_4edc_b920_a0d5d092a82c" name="k44" value="8.74e-08" constant="true"/>
      <parameter id="mw5aea8d6a_b0c9_4148_80e1_d2d9863af7e8" name="k46" value="180.31" constant="true"/>
      <parameter id="mw04cd4a70_1217_451c_ac49_2ce62267c95d" name="k97" value="0.00033" constant="true"/>
      <parameter id="mw1e1b2335_863b_488b_8f42_5add5fe95d70" name="k47" value="1.67e-06" constant="true"/>
      <parameter id="mwded208d5_ec3d_48c6_b0b5_1777238c58eb" name="k96" value="0.0002" constant="true"/>
      <parameter id="mw51137609_4e26_4a84_912c_c63d9f15a8ca" name="k17" value="7e-05" constant="true"/>
      <parameter id="mw6fb63054_3c73_4cfd_adbb_1cad46865a0c" name="k95" value="0.0035" constant="true"/>
      <parameter id="mw12ce2975_ab67_4094_9baa_ad01aafc5bfe" name="k101" value="0.004" constant="true"/>
      <parameter id="mwfc7f2c44_0bc6_432a_ad7e_56e316e0d5b7" name="k20" value="82138" constant="true"/>
      <parameter id="mw51f5dd5f_b611_41dc_9140_e26b18f640b4" name="ka20" value="6000" constant="true"/>
      <parameter id="mw382707cc_cbff_43d7_a150_f0ac874f3ea8" name="k100" value="0.05" constant="true"/>
      <parameter id="mw2fffa055_052e_477d_9455_fbe7416c2584" name="k127" value="0.3" constant="true"/>
      <parameter id="mw6aa1c01c_bcbb_43d7_b226_192f237f8965" name="kf125" value="0.1" constant="true"/>
      <parameter id="mw25ddf283_76df_4f71_9560_3136607ba4fc" name="kr125" value="1" constant="true"/>
      <parameter id="mw03ff0b5a_7c69_4aef_992c_68cc80004b82" name="k126" value="1" constant="true"/>
      <parameter id="mwcc5a214a_9d21_41e8_aab9_9c6b5a651d8f" name="k129" value="1" constant="true"/>
      <parameter id="mw8faa2e47_c39d_48f5_879a_7b3e8fec9fa0" name="kf131" value="1" constant="true"/>
      <parameter id="mwead76363_6eaf_4645_9d0c_8d704d2b9cad" name="k133" value="0.1" constant="true"/>
      <parameter id="mwdaf65e84_9a0d_4c5f_afbb_478fcb796ea4" name="k134" value="0.005" constant="true"/>
      <parameter id="mwcc53b5e2_68a5_42d6_9665_335613f717b1" name="k135" value="5.1357" constant="true"/>
      <parameter id="mw679a0f23_d70c_453e_9633_67f446063134" name="k136" value="0.088" constant="true"/>
      <parameter id="mw9f9dcab3_d7e1_42c3_be5c_4380101a460d" name="k137" value="0.8" constant="true"/>
      <parameter id="mw7ce81163_d41c_4b35_9795_d94d338f50f5" name="k138" value="0.00013" constant="true"/>
      <parameter id="mwc4ec0b2e_2ad0_459b_bb6f_0e3a14753bba" name="k140" value="0.01" constant="true"/>
      <parameter id="mw1ddb9924_2f58_46e2_833c_64388740af66" name="ka138" value="5000" constant="true"/>
      <parameter id="mw26dab696_04d3_4b3b_a328_b9efca205c22" name="k142" value="0.04" constant="true"/>
      <parameter id="mw025b07da_029c_4aec_8992_241d3269da97" name="k155" value="0.006" constant="true"/>
      <parameter id="mwa8c73076_0d2d_4891_a00f_7fa265b3bf4f" name="kf144" value="3e-07" constant="true"/>
      <parameter id="mw6bdd71b5_dacc_4f02_9254_c8b1cb1a9ebd" name="kr144" value="0.015" constant="true"/>
      <parameter id="mwc212ec46_7e33_41a7_9f75_4e2e4caac995" name="kf145" value="4.0078" constant="true"/>
      <parameter id="mw4a5300b5_d765_4df6_84c0_bc001c70467a" name="kr145" value="0.1" constant="true"/>
      <parameter id="mw4b4b5b92_1d80_4ea2_ad2c_92119b40a822" name="k148" value="0.1" constant="true"/>
      <parameter id="mwf3995ba9_09e5_4b79_aa70_3724a636e567" name="k150" value="0.1" constant="true"/>
      <parameter id="mw29d3fc98_d490_4fac_a7d1_0362f3895c86" name="kf146" value="0.001" constant="true"/>
      <parameter id="mwe86cad6b_f303_4a39_8acf_db8b6bcda584" name="kr146" value="2" constant="true"/>
      <parameter id="mwa447cace_622a_4d24_b2ee_d3bb6ae2748d" name="k147" value="7.5" constant="true"/>
      <parameter id="mw96e56641_b3a7_430d_a3ed_9e6691e7ef72" name="kb44" value="20" constant="true"/>
      <parameter id="mw1d24d811_2ca2_47da_89e7_bf2f7cb08034" name="k156" value="0.2" constant="true"/>
      <parameter id="mwcef9d4be_f131_40a5_80c4_1fae46e110e5" name="k157" value="0.002" constant="true"/>
      <parameter id="mw7388b71c_3c81_4395_ad59_9b32f955a309" name="k158" value="0.0004" constant="true"/>
      <parameter id="mw6ea8176a_192c_489c_a439_1cc9e4097f4d" name="k159" value="800" constant="true"/>
      <parameter id="mw48097e2d_e20b_490a_a158_0a2134b45a7c" name="k161" value="0.0005" constant="true"/>
      <parameter id="mwb9513c50_4b69_4124_b2c2_de42a489bdab" name="k160" value="0.13083" constant="true"/>
      <parameter id="mw1685f874_af3f_454d_90b7_78b416f544bc" name="k163" value="0.001" constant="true"/>
      <parameter id="mwf2dc9a0b_9456_44a6_b14c_5b064b2886b6" name="k162" value="0.003" constant="true"/>
      <parameter id="mwd858295e_48ab_45bb_ac70_4dbb7f566ba0" name="k166" value="0.001" constant="true"/>
      <parameter id="mw931107ef_91f7_4044_8567_4e1584cb698f" name="k165" value="0.003" constant="true"/>
      <parameter id="mw9afb2c1d_9a61_4188_b1e0_dfa3b833722a" name="k167" value="0.001" constant="true"/>
      <parameter id="mwb64e547c_49a0_48d7_b7d0_0cd67f1fc692" name="k164" value="1.27e-13" constant="true"/>
      <parameter id="mw2b438939_a030_4f6a_b188_cebc4a9b150e" name="ka164" value="20" constant="true"/>
      <parameter id="mwcc059335_2518_4865_9a13_4a9a098fd223" name="k168" value="0.003" constant="true"/>
      <parameter id="mw7984ae78_f757_4bc8_af3f_2701fe145fac" name="k169" value="7.13e-09" constant="true"/>
      <parameter id="mw7023c068_f88f_4e13_a49b_aac4c64e5b25" name="ka169" value="100" constant="true"/>
      <parameter id="mw6da87d49_b239_4f2a_b96b_1c09475dafa6" name="ka159" value="50" constant="true"/>
      <parameter id="mw9025457c_87e6_4f4e_b49a_fb20e51e7b12" name="k176" value="200" constant="true"/>
      <parameter id="mw5ba896e2_f7df_473f_8558_fa75a52ebe53" name="k174" value="0.004" constant="true"/>
      <parameter id="mwd075b9ac_cd7a_4f4e_b1cc_a189f66d5e68" name="kf170" value="1.7e-06" constant="true"/>
      <parameter id="mw0b8a4dc4_e023_4a9d_a7db_897bbab3dacc" name="kr170" value="0.021" constant="true"/>
      <parameter id="mw44e080d1_31c5_468b_96f3_767c7a1450b4" name="k171" value="0.1" constant="true"/>
      <parameter id="mwa4502a9d_3ea1_4697_a104_23dc7dd44238" name="k173" value="1" constant="true"/>
      <parameter id="mw59cd8baf_1220_4138_a798_95cf5ceeb2be" name="k172" value="1" constant="true"/>
      <parameter id="mwfa84c728_a455_4482_af82_ba0d2e5af18a" name="k175" value="0.001" constant="true"/>
      <parameter id="mw467d7910_1820_42af_bfc9_d22bf55bf725" name="k179" value="1" constant="true"/>
      <parameter id="mwae897a79_9dbc_4792_b85f_af6bb7afbee5" name="k180" value="6" constant="true"/>
      <parameter id="mw55649b65_69ad_4a98_bc88_b7454e4fb149" name="k181" value="6.2e-06" constant="true"/>
      <parameter id="mwf506ab62_a2ca_4e48_b666_9d73a6fe97c4" name="k182" value="1" constant="true"/>
      <parameter id="mw998e37a4_4a1d_4236_92de_7bbb62e294a4" name="k184" value="0.2" constant="true"/>
      <parameter id="mwf439753c_3e30_4c4c_8e43_a4e5a0cfe688" name="k183" value="70" constant="true"/>
      <parameter id="mwb705ef0a_215d_4c7f_98a2_9eababde33d9" name="ka183" value="10000" constant="true"/>
      <parameter id="mw8a66abdb_3ae6_40a5_9163_e15aa24b7abe" name="k178" value="5.148" constant="true"/>
      <parameter id="mwc351dd2b_0cca_42ee_952c_f7038f995a95" name="k177" value="0.0005" constant="true"/>
      <parameter id="mw94476037_e273_4481_adb8_0f623456001a" name="k185" value="0.7" constant="true"/>
      <parameter id="mw87da51e7_ec86_469f_b257_daf3125a16cb" name="k188" value="0.5" constant="true"/>
      <parameter id="mwbbf5cd2c_35f1_4308_b4b8_2a97f4b45e18" name="k186" value="1" constant="true"/>
      <parameter id="mw4994737f_5ddd_4057_a798_e67ef2d25835" name="ka186" value="200" constant="true"/>
      <parameter id="mw141fa91d_b936_42d1_916a_a70fc433f851" name="k187" value="0.2" constant="true"/>
      <parameter id="mwdb98f6ca_7c6f_43fd_9041_09fe27e8cf0c" name="k190" value="1" constant="true"/>
      <parameter id="mw4b8133d7_ae41_4150_95da_3aae2387edaf" name="k189" value="5e-08" constant="true"/>
      <parameter id="mw0223132a_c6e7_4f0e_8419_976ad3a754dd" name="k191" value="100" constant="true"/>
      <parameter id="mwf0566c54_cb8b_49f7_a122_d2079fd3e7f8" name="k192" value="5.2e-10" constant="true"/>
      <parameter id="mwc26f4588_0bad_4dc1_b8e1_f37b7090caa9" name="k193" value="0.3" constant="true"/>
      <parameter id="mw5576d438_5976_40de_a342_3989671e736e" name="k195" value="4.9739" constant="true"/>
      <parameter id="mw16b3b8e5_7133_4508_b746_a305932fc9d7" name="k198" value="0.1" constant="true"/>
      <parameter id="mw22f03f96_62f1_4342_96b3_9c7f5372a48f" name="k197" value="0.2" constant="true"/>
      <parameter id="mw1a4697b2_526a_4d1b_ad37_da92912744ae" name="ka195" value="1000000" constant="true"/>
      <parameter id="mw3658c72c_1211_443b_9caa_2f0ae9277d0b" name="kf199" value="1e-06" constant="true"/>
      <parameter id="mwcf00b301_5437_440f_a988_e8890c5c2f2e" name="kr199" value="0.005" constant="true"/>
      <parameter id="mwfefff064_1cd4_4e95_9d7c_267a512f4fb8" name="kf200" value="1" constant="true"/>
      <parameter id="mw6db5776e_d1cc_4172_904e_e375a0334166" name="kr200" value="0.5" constant="true"/>
      <parameter id="mwcb8e5dbe_d42f_459b_80d0_49185368ae1c" name="k201" value="2" constant="true"/>
      <parameter id="mw10ff6e97_bdf9_433f_a314_fe5a65a5d7c6" name="k202" value="0.5" constant="true"/>
      <parameter id="mw18c2b73f_4832_4839_9bae_c546973cbc20" name="k203" value="1" constant="true"/>
      <parameter id="mwadeb4aae_0a0c_4235_8ac5_2fe642d2e2c0" name="k204" value="20" constant="true"/>
      <parameter id="mw8e2aa5a9_f95e_4f9b_b3e9_19022a57fc9b" name="kf205" value="1e-05" constant="true"/>
      <parameter id="mwbfe968fe_2c93_4c79_8808_c1c8129557d5" name="kr205" value="0.05" constant="true"/>
      <parameter id="mw81cbca6b_5e1b_44b8_975c_a35a7a22bd85" name="k206" value="1" constant="true"/>
      <parameter id="mwe66399a1_9e77_4fb0_8e7e_64754db06bce" name="kf207" value="4e-05" constant="true"/>
      <parameter id="mwe23b0901_0a8a_425d_94f3_5cd529a5082b" name="kr207" value="2" constant="true"/>
      <parameter id="mw11699120_2b2e_4336_9cb1_4bc47f4c2689" name="k208" value="1" constant="true"/>
      <parameter id="mw12606867_539b_48b7_9d5f_f0cef9122f4c" name="k209" value="9.35" constant="true"/>
      <parameter id="mw158ca21e_2f27_4225_9651_060f15bdcf50" name="k210" value="0.0001" constant="true"/>
      <parameter id="mw969e605f_51eb_492a_90d7_33060517e63a" name="k222" value="240" constant="true"/>
      <parameter id="mw19d47bff_0cdd_4be6_bca3_a996a9c353c9" name="kf216" value="0.001" constant="true"/>
      <parameter id="mwb96f6eaf_dc56_484a_82ca_7a89c0f7b0e0" name="kr216" value="6e-05" constant="true"/>
      <parameter id="mwdf95f691_6c70_47b3_8cf7_9b8c1c7a0af1" name="k217" value="0.8" constant="true"/>
      <parameter id="mw93a13053_505b_48ad_97af_8c91d351bbad" name="kf220" value="0.1" constant="true"/>
      <parameter id="mwe4c1dcd5_bd4b_4998_8276_7056152a3757" name="kr220" value="0.8" constant="true"/>
      <parameter id="mw382898e8_c324_4070_99ce_77cc8a0f0178" name="k219" value="0.1" constant="true"/>
      <parameter id="mwebe7cece_ec08_4fa8_8100_3acb831c8c7d" name="k223" value="1" constant="true"/>
      <parameter id="mwa2b849b1_e1bd_48e1_b6af_67204695099f" name="k221" value="0.2" constant="true"/>
      <parameter id="mw02a0aa96_2777_4203_ac1c_aaeaf95d5609" name="k224" value="0.010425" constant="true"/>
      <parameter id="mw921ec617_6287_4aa9_8bb1_a89511cc8ccf" name="kf215" value="0.001" constant="true"/>
      <parameter id="mw5f33db61_7f00_45f7_b49c_fe8e091c939b" name="kr215" value="1" constant="true"/>
      <parameter id="mw0a1d5921_4d9b_4ffa_ad24_5c67aa8e58ec" name="k211" value="40" constant="true"/>
      <parameter id="mw7fe48e52_d205_4a3a_b42a_862e4060058f" name="k212" value="0.1" constant="true"/>
      <parameter id="mw2e1db086_2725_4953_87cb_109c19b727de" name="k213" value="0.00046" constant="true"/>
      <parameter id="mwd1c4032a_bc73_4790_8385_1621c3f2dee3" name="k214" value="0.00035" constant="true"/>
      <parameter id="mw3e046747_ff84_4146_b06b_6801c0c7172e" name="k225" value="0.1" constant="true"/>
      <parameter id="mw004381a9_f6d3_413f_99be_3aa4cab40a61" name="k226" value="0.1" constant="true"/>
      <parameter id="mwf72be7a9_5dae_4552_a228_4e96c40b3d61" name="ka222" value="10000000" constant="true"/>
      <parameter id="mwe92befe0_65e9_41e6_a570_cc95496ad13b" name="k228" value="3.9e-07" constant="true"/>
      <parameter id="mwe0ab030a_4496_4673_9a16_780ac9d8a023" name="k227" value="1e-07" constant="true"/>
      <parameter id="mwa28177ed_5dbe_416e_a53a_e3dd8d7fe485" name="k229" value="0.012" constant="true"/>
      <parameter id="mw1ae2ff1b_975f_40f5_a452_ba2324f6fccd" name="k230" value="0.048045" constant="true"/>
      <parameter id="mw337a8450_f8c9_4a94_aabd_b2cfb0940bc3" name="kb164" value="6000" constant="true"/>
      <parameter id="mw15a4f3a3_d323_460d_8f90_2d9a364ed3fc" name="kr1" value="0.01" constant="true"/>
      <parameter id="mw443c4289_5742_4582_a616_36287e77d683" name="k231" value="0.00038" constant="true"/>
      <parameter id="mwbbfc820b_ac3f_4e81_b66d_e10ca156b87c" name="k232" value="0.002" constant="true"/>
      <parameter id="mw23f788a8_df85_4485_94ec_3d7fc649e706" name="k234" value="0.0015" constant="true"/>
      <parameter id="mw89af153a_e628_433c_a429_c2b35f78627e" name="k233" value="292.31" constant="true"/>
      <parameter id="mwe7856469_47f2_4ffb_bd6d_bfb2c3b2a701" name="ka233" value="300" constant="true"/>
      <parameter id="mw3783df17_de94_4bbf_84bd_4ae5e295cb5e" name="kb169" value="2000" constant="true"/>
      <parameter id="mw1097e728_1d43_4e72_8508_05fe8d1fa7b9" name="k236" value="0.00024" constant="true"/>
      <parameter id="mwfa35b6b3_9d15_4964_ab76_b7d6f3b3df03" name="k235" value="0.01" constant="true"/>
      <parameter id="mw0e5f3e91_c334_42f7_a8b5_522b0f743e81" name="k238" value="0.00075" constant="true"/>
      <parameter id="mw9500c1ee_cf25_44a5_8e56_636ca95101d3" name="k237" value="2.44e-08" constant="true"/>
      <parameter id="mw5f9c048c_436c_414c_b530_b3c22c85c9b3" name="ka178" value="100000" constant="true"/>
      <parameter id="mwfb80f76b_0ef9_4bf9_92b6_6f55f20a0bb3" name="ka160" value="30" constant="true"/>
      <parameter id="mwa3e3c15b_47c5_4eac_a937_e6403d8ca863" name="kf242" value="1.75e-07" constant="true"/>
      <parameter id="mwbdd39345_6841_4d80_868b_cb28be7e1fab" name="kr242" value="0.1" constant="true"/>
      <parameter id="mwf0affc09_61d6_4047_8937_4ef46231408b" name="k241" value="0.0008" constant="true"/>
      <parameter id="mw1bfc4fa3_599a_45d1_95d8_1b2bcbfa7ae0" name="k247" value="0.00035" constant="true"/>
      <parameter id="mwfa10099c_08e6_4d3c_8fa7_562f4f12859d" name="k240" value="5.485" constant="true"/>
      <parameter id="mw9d1dcdb9_7027_4ce2_82d1_574969deb004" name="k239" value="5.2492" constant="true"/>
      <parameter id="mw3ece36af_4dd0_4c91_b50f_2fb3fce5cc54" name="k243" value="0.02" constant="true"/>
      <parameter id="mw6d4d6651_1c59_413d_93c6_6317b0bd63b8" name="k245" value="0.1" constant="true"/>
      <parameter id="mw0ce70a02_7a75_41dd_8409_fc2777f881f9" name="k244" value="1" constant="true"/>
      <parameter id="mw49654e0e_303a_4ad1_8d82_65063bd1fdbb" name="k246" value="174" constant="true"/>
      <parameter id="mw5fff2269_6d88_465d_abd4_d7e92ce48cbd" name="k255" value="1e-05" constant="true"/>
      <parameter id="mwf68bb3f6_c212_4ee4_9a85_9c74d50b22ff" name="k256" value="1" constant="true"/>
      <parameter id="mwab8efe50_18f4_4468_87c7_aa25bb0ef895" name="k249" value="1" constant="true"/>
      <parameter id="mw1ecbe9d8_98fe_4ac4_bdff_91ff0822b090" name="k248" value="3.18e-07" constant="true"/>
      <parameter id="mwad7796cb_2023_423f_858b_b4e6a4022aa3" name="k252" value="0.0001" constant="true"/>
      <parameter id="mw472b7eed_60ce_44e8_8cf3_b03370a7e5b7" name="k251" value="30841" constant="true"/>
      <parameter id="mw600789c9_566d_4fe3_93be_421fb60f1920" name="ka248" value="300" constant="true"/>
      <parameter id="mw8c8b5fee_bb4e_46d1_b8a0_8911d6f46dbd" name="k254" value="0.0040925" constant="true"/>
      <parameter id="mw06949ef9_a931_4a02_b555_0032fa7d8694" name="k253" value="0.002" constant="true"/>
      <parameter id="mwc7283e23_cbd9_4114_9d90_9d130f2d5cee" name="kb20" value="1000000" constant="true"/>
      <parameter id="mw7c4c56c7_3ba2_4ee2_8f3e_7abedaa30d2e" name="ka224" value="5000" constant="true"/>
      <parameter id="mwbe857eb1_425a_446f_8b04_a8669a18119e" name="kb248" value="100000" constant="true"/>
      <parameter id="mwf56eb62f_b498_433f_9195_2c5d9f84984d" name="kc248" value="20" constant="true"/>
      <parameter id="mwd86aa32f_5ece_4d27_a173_622d84fc5ca0" name="k258" value="0.1" constant="true"/>
      <parameter id="mwacf55792_7eec_421b_8f6f_4dc554a264bb" name="k257" value="1.04e-10" constant="true"/>
      <parameter id="mw5e3a9d18_a0f2_461c_aeed_43a60e029507" name="ka230" value="5000" constant="true"/>
      <parameter id="mwbbaadfaf_8cc4_4732_b5d6_87fc27c361a2" name="ka240" value="100" constant="true"/>
      <parameter id="mw4c283b13_8c7c_4921_b855_c74d442dd175" name="ka254" value="5000" constant="true"/>
      <parameter id="mwdc17a434_4387_4024_b882_2132ac8236e1" name="ka239" value="500000000" constant="true"/>
      <parameter id="mwd451538b_08f5_401a_a53f_b46381a99d86" name="ka246" value="1000" constant="true"/>
      <parameter id="mwd68c1536_ed76_4d01_acc5_4eecc76db0de" name="kb254" value="20000" constant="true"/>
      <parameter id="mw60d19ba3_c243_4d6b_b93f_1e9cef8f98d9" name="kb118" value="5" constant="true"/>
      <parameter id="mwae48a663_5cf9_403d_8240_7e9db76514b9" name="ka44" value="50000" constant="true"/>
      <parameter id="mw44a8fcd8_58dc_4484_834c_86c6f2ded7ec" name="kc44" value="1000" constant="true"/>
      <parameter id="mwb6382cb5_4baa_4560_a7e3_a946b8b91857" name="kd44" value="31396" constant="true"/>
      <parameter id="mwada60074_8077_4894_af7f_5722fd4fd180" name="kb239" value="5" constant="true"/>
      <parameter id="mwdee686ee_6f65_41be_b4e5_1c53f37c20f3" name="ka119" value="500" constant="true"/>
      <parameter id="mw285b3d46_51ba_446c_a157_89d7a6e67f87" name="kd73" value="100000" constant="true"/>
      <parameter id="mwdf1c403d_33c1_493a_ad8a_238b679eacb0" name="ke73" value="107000000" constant="true"/>
      <parameter id="mwabc28bf0_196b_447e_9d41_36d1b5a929a0" name="kc73" value="1000" constant="true"/>
      <parameter id="mwc453aa3f_0d21_4a8d_8430_cc0504614272" name="ka73" value="300.02" constant="true"/>
      <parameter id="mw614fbcd2_1037_485f_80b6_b778951d3fa1" name="ka46" value="100000000" constant="true"/>
      <parameter id="mw2daf30a6_0380_4189_acb8_948a81aaeb65" name="kb46" value="30000" constant="true"/>
      <parameter id="mw525a7893_6401_495f_9694_6dd3148ebb3d" name="kc46" value="100000" constant="true"/>
      <parameter id="mwbcadb70c_2710_423a_9d77_624b1fca0cc9" name="kc239" value="1000" constant="true"/>
      <parameter id="mw3d50c884_83c8_41c6_8652_2cb1b9934cea" name="kd46" value="2" constant="true"/>
      <parameter id="mwb8c780d2_483d_4d2a_b946_0c9e0f115101" name="ke44" value="50000" constant="true"/>
      <parameter id="mw850babc7_c35c_4483_a549_798ec5dd6769" name="kf44" value="100" constant="true"/>
      <parameter id="mwd266fb95_cf23_4311_85b5_8ca5f9b668a8" name="kg44" value="500" constant="true"/>
      <parameter id="mw086ab319_5da8_4f4a_b237_7e22c83e2d3e" name="kf73" value="2" constant="true"/>
      <parameter id="mw69db6a1e_4ced_4985_bf52_622d2a09fcf6" name="ka251" value="1590000" constant="true"/>
      <parameter id="mw25471756_6236_4d19_a9ca_ecac29691c7e" name="kb251" value="1000" constant="true"/>
      <parameter id="mwbb6cc94f_cffa_478b_8c2f_5988818f4de2" name="kc251" value="100" constant="true"/>
      <parameter id="mwba01dbb6_9e9c_4a85_8a15_8d3992afe785" name="kc72" value="10657" constant="true"/>
      <parameter id="mw5e4a7f2c_ac22_41da_b19f_948535d5284e" name="kb72" value="500" constant="true"/>
      <parameter id="mw74b107c3_e469_4bf4_9e16_8e608aaca9c7" name="ka17" value="100000" constant="true"/>
      <parameter id="mw5a15b767_4e0b_40dc_8cf6_e04163eda592" name="kc53" value="100000" constant="true"/>
      <parameter id="mw7fffa0a9_2a3b_4158_9118_37196120abce" name="kd53" value="100000" constant="true"/>
      <parameter id="mwa323ba65_a151_4d98_bac5_99ad064e4284" name="kb45" value="200000" constant="true"/>
      <parameter id="mw9db73d04_887f_40bc_87af_d062c5f6e965" name="kd45" value="1000" constant="true"/>
      <parameter id="mwe0733836_66cd_46dd_ad73_15067c03a800" name="kd72" value="5000" constant="true"/>
      <parameter id="mw97c18161_897a_457b_a69d_23cb0dbe65ba" name="kb160" value="500000" constant="true"/>
      <parameter id="mw768791ba_9a6a_4a4c_b1ad_01d689a2f104" name="ka135" value="83.5" constant="true"/>
      <parameter id="mw730bd0f2_5a58_4879_b434_f08e4abfecaf" name="kb135" value="76" constant="true"/>
      <parameter id="mw4672b859_3eaa_4e04_be15_c9383ffc1a4d" name="kc135" value="2" constant="true"/>
      <parameter id="mwd9738d4b_2d02_4dc7_975c_679dad1e1953" name="kd135" value="1000" constant="true"/>
    </listOfParameters>
    <listOfRules>
      <assignmentRule variable="mwa5443388_3c7a_44fc_ab86_c9faf689e29f">
        <math xmlns="http://www.w3.org/1998/Math/MathML">
          <apply>
            <plus/>
            <ci> mwc2353fdb_c1ea_4d71_8990_4c29e68a1adc </ci>
            <ci> mw4ce4d799_7659_4736_9723_9f86dc1643fd </ci>
            <ci> mwfc575217_1150_4be5_9a8d_0d8782ba978b </ci>
            <ci> mw4be5ea91_7821_4c56_bc33_32d7f3557b2b </ci>
          </apply>
        </math>
      </assignmentRule>
      <assignmentRule variable="mwf115d948_d9ef_41f4_b102_3f60cbd4390f">
        <math xmlns="http://www.w3.org/1998/Math/MathML">
          <apply>
            <plus/>
            <ci> mwb664ffc1_4444_4f8c_8b06_64c069fe0b6f </ci>
            <ci> mw6f37685a_936e_4ab3_b5c1_b91551b0d571 </ci>
          </apply>
        </math>
      </assignmentRule>
    </listOfRules>
    <listOfReactions>
      <reaction id="mw8f271e30_e8ee_4ff6_b3b2_997953019720" name="v1" reversible="true" fast="false">
        <listOfReactants>
          <speciesReference species="mwa0f496c4_1daa_4a90_9f7f_2b7c554ef001" stoichiometry="1"/>
          <speciesReference species="mw2e848533_1e41_4f72_8bbf_3849e8b0b3eb" stoichiometry="1"/>
        </listOfReactants>
        <listOfProducts>
          <speciesReference species="mwa1c4019f_4958_4424_ad5f_0be8dd3b6d9d" stoichiometry="1"/>
        </listOfProducts>
        <kineticLaw>
          <math xmlns="http://www.w3.org/1998/Math/MathML">
            <apply>
              <minus/>
              <apply>
                <times/>
                <ci> mwa22277a1_2818_459f_9721_25f24229d8ee </ci>
                <ci> mwa0f496c4_1daa_4a90_9f7f_2b7c554ef001 </ci>
                <ci> mw2e848533_1e41_4f72_8bbf_3849e8b0b3eb </ci>
              </apply>
              <apply>
                <times/>
                <ci> mw15a4f3a3_d323_460d_8f90_2d9a364ed3fc </ci>
                <ci> mwa1c4019f_4958_4424_ad5f_0be8dd3b6d9d </ci>
              </apply>
            </apply>
          </math>
        </kineticLaw>
      </reaction>
      <reaction id="mw8dea1c28_03de_413e_a69d_d06c8d30e4c4" name="v2" reversible="true" fast="false">
        <listOfReactants>
          <speciesReference species="mwa1c4019f_4958_4424_ad5f_0be8dd3b6d9d" stoichiometry="1"/>
        </listOfReactants>
        <listOfProducts>
          <speciesReference species="mwabd7386a_db33_492c_bee3_7cc04e5c3b90" stoichiometry="1"/>
        </listOfProducts>
        <kineticLaw>
          <math xmlns="http://www.w3.org/1998/Math/MathML">
            <apply>
              <minus/>
              <apply>
                <times/>
                <ci> mw67138e0f_20a5_4566_8a4c_dd13c23cf943 </ci>
                <ci> mwa1c4019f_4958_4424_ad5f_0be8dd3b6d9d </ci>
              </apply>
              <apply>
                <times/>
                <ci> mw0d9ac701_2ac4_4047_afbb_a43ee20ebad1 </ci>
                <ci> mwabd7386a_db33_492c_bee3_7cc04e5c3b90 </ci>
              </apply>
            </apply>
          </math>
        </kineticLaw>
      </reaction>
      <reaction id="mwd7c9e23c_bea0_43fd_9b17_c79a2be9f7d8" name="v3" reversible="true" fast="false">
        <listOfReactants>
          <speciesReference species="mwcd5ac368_0563_4e4f_938d_819c5a08e7b4" stoichiometry="1"/>
          <speciesReference species="mwabd7386a_db33_492c_bee3_7cc04e5c3b90" stoichiometry="1"/>
        </listOfReactants>
        <listOfProducts>
          <speciesReference species="mw9ffe0712_7c4e_491f_8980_62dd6e0d2801" stoichiometry="1"/>
        </listOfProducts>
        <kineticLaw>
          <math xmlns="http://www.w3.org/1998/Math/MathML">
            <apply>
              <minus/>
              <apply>
                <times/>
                <ci> mw7754dfb0_0e75_4778_8fd9_275117b2e1a7 </ci>
                <ci> mwcd5ac368_0563_4e4f_938d_819c5a08e7b4 </ci>
                <ci> mwabd7386a_db33_492c_bee3_7cc04e5c3b90 </ci>
              </apply>
              <apply>
                <times/>
                <ci> mw03cad092_8b37_4435_b8dc_df5341bbb211 </ci>
                <ci> mw9ffe0712_7c4e_491f_8980_62dd6e0d2801 </ci>
              </apply>
            </apply>
          </math>
        </kineticLaw>
      </reaction>
      <reaction id="mwdd9835a6_c1b8_4622_9422_af0bf15856d6" name="v4" reversible="false" fast="false">
        <listOfReactants>
          <speciesReference species="mw9ffe0712_7c4e_491f_8980_62dd6e0d2801" stoichiometry="1"/>
        </listOfReactants>
        <listOfProducts>
          <speciesReference species="mw29cae87e_9393_4d70_a610_247f007c7aa6" stoichiometry="1"/>
          <speciesReference species="mwabd7386a_db33_492c_bee3_7cc04e5c3b90" stoichiometry="1"/>
        </listOfProducts>
        <kineticLaw>
          <math xmlns="http://www.w3.org/1998/Math/MathML">
            <apply>
              <times/>
              <ci> mw1a2df1f3_443a_4eb0_943c_e2c0991a7015 </ci>
              <ci> mw9ffe0712_7c4e_491f_8980_62dd6e0d2801 </ci>
            </apply>
          </math>
        </kineticLaw>
      </reaction>
      <reaction id="mwff0e54d1_d3da_495c_9750_e0e0bbc7a4bd" name="v5" reversible="true" fast="false">
        <listOfReactants>
          <speciesReference species="mw29cae87e_9393_4d70_a610_247f007c7aa6" stoichiometry="2"/>
        </listOfReactants>
        <listOfProducts>
          <speciesReference species="mw1ef5e85e_15fb_4d2f_bf02_3dbe353b9c48" stoichiometry="1"/>
        </listOfProducts>
        <kineticLaw>
          <math xmlns="http://www.w3.org/1998/Math/MathML">
            <apply>
              <minus/>
              <apply>
                <times/>
                <ci> mw389d0400_2da2_46bb_8131_56b2408c4ba2 </ci>
                <apply>
                  <power/>
                  <ci> mw29cae87e_9393_4d70_a610_247f007c7aa6 </ci>
                  <cn type="integer"> 2 </cn>
                </apply>
              </apply>
              <apply>
                <times/>
                <ci> mwa1b7e130_7584_4db2_a5d6_f528355851e2 </ci>
                <ci> mw1ef5e85e_15fb_4d2f_bf02_3dbe353b9c48 </ci>
              </apply>
            </apply>
          </math>
        </kineticLaw>
      </reaction>
      <reaction id="mw5fecbf4b_2429_46ac_851a_d2fd250a61ce" name="v6" reversible="false" fast="false">
        <listOfReactants>
          <speciesReference species="mw1ef5e85e_15fb_4d2f_bf02_3dbe353b9c48" stoichiometry="1"/>
        </listOfReactants>
        <listOfProducts>
          <speciesReference species="mw0c1ed3f0_a4f5_40aa_82db_5a95501a6118" stoichiometry="1"/>
        </listOfProducts>
        <kineticLaw>
          <math xmlns="http://www.w3.org/1998/Math/MathML">
            <apply>
              <times/>
              <ci> mw85d21ea0_c91f_4931_a62d_5e5337acf1a3 </ci>
              <ci> mw1ef5e85e_15fb_4d2f_bf02_3dbe353b9c48 </ci>
            </apply>
          </math>
        </kineticLaw>
      </reaction>
      <reaction id="mw85e91925_7cb7_4b21_8016_82c4f79208d4" name="v10" reversible="false" fast="false">
        <listOfReactants>
          <speciesReference species="mw0c1ed3f0_a4f5_40aa_82db_5a95501a6118" stoichiometry="1"/>
        </listOfReactants>
        <listOfProducts>
          <speciesReference species="mwa6cabb45_4891_4476_a15b_e50672ddfb60" stoichiometry="1"/>
        </listOfProducts>
        <kineticLaw>
          <math xmlns="http://www.w3.org/1998/Math/MathML">
            <apply>
              <times/>
              <ci> mw9e02a6f5_7f09_4928_8dd7_b22e817c08ad </ci>
              <ci> mw0c1ed3f0_a4f5_40aa_82db_5a95501a6118 </ci>
            </apply>
          </math>
        </kineticLaw>
      </reaction>
      <reaction id="mwd200c166_8b88_46e1_a20f_8fb5e238b3d7" name="v8" reversible="false" fast="false">
        <listOfReactants>
          <speciesReference species="mwa6cabb45_4891_4476_a15b_e50672ddfb60" stoichiometry="1"/>
        </listOfReactants>
        <listOfProducts>
          <speciesReference species="mweef1f963_b1bc_4399_ba21_9639c2417126" stoichiometry="2"/>
        </listOfProducts>
        <kineticLaw>
          <math xmlns="http://www.w3.org/1998/Math/MathML">
            <apply>
              <times/>
              <ci> mwa1b7e130_7584_4db2_a5d6_f528355851e2 </ci>
              <ci> mwa6cabb45_4891_4476_a15b_e50672ddfb60 </ci>
            </apply>
          </math>
        </kineticLaw>
      </reaction>
      <reaction id="mw6d5debe7_a490_42ad_abb7_7614da70c2b6" name="v9" reversible="false" fast="false">
        <listOfReactants>
          <speciesReference species="mweef1f963_b1bc_4399_ba21_9639c2417126" stoichiometry="1"/>
        </listOfReactants>
        <listOfProducts>
          <speciesReference species="mwcd5ac368_0563_4e4f_938d_819c5a08e7b4" stoichiometry="1"/>
        </listOfProducts>
        <kineticLaw>
          <math xmlns="http://www.w3.org/1998/Math/MathML">
            <apply>
              <times/>
              <ci> mwb7361b3e_de59_405c_9822_c0cc6c02b298 </ci>
              <ci> mweef1f963_b1bc_4399_ba21_9639c2417126 </ci>
            </apply>
          </math>
        </kineticLaw>
      </reaction>
      <reaction id="mwc8012c6d_1867_443b_9e72_be4355a6982c" name="v7" reversible="false" fast="false">
        <listOfReactants>
          <speciesReference species="mw29cae87e_9393_4d70_a610_247f007c7aa6" stoichiometry="1"/>
        </listOfReactants>
        <listOfProducts>
          <speciesReference species="mwcd5ac368_0563_4e4f_938d_819c5a08e7b4" stoichiometry="1"/>
        </listOfProducts>
        <kineticLaw>
          <math xmlns="http://www.w3.org/1998/Math/MathML">
            <apply>
              <times/>
              <ci> mw9e02a6f5_7f09_4928_8dd7_b22e817c08ad </ci>
              <ci> mw29cae87e_9393_4d70_a610_247f007c7aa6 </ci>
            </apply>
          </math>
        </kineticLaw>
      </reaction>
      <reaction id="mwc0a1208c_1006_4eaf_b1e7_129fa8f05ae3" name="v11" reversible="true" fast="false">
        <listOfReactants>
          <speciesReference species="mwa10ffd49_b456_4af4_bd06_a888246ce9f4" stoichiometry="1"/>
          <speciesReference species="mwa1c4019f_4958_4424_ad5f_0be8dd3b6d9d" stoichiometry="1"/>
        </listOfReactants>
        <listOfProducts>
          <speciesReference species="mw27ec2afb_f4e5_4ba2_aa21_d48194405a85" stoichiometry="1"/>
        </listOfProducts>
        <kineticLaw>
          <math xmlns="http://www.w3.org/1998/Math/MathML">
            <apply>
              <minus/>
              <apply>
                <times/>
                <ci> mwc7843b9c_0f36_4894_9d34_c1330677e0ce </ci>
                <ci> mwa10ffd49_b456_4af4_bd06_a888246ce9f4 </ci>
                <ci> mwa1c4019f_4958_4424_ad5f_0be8dd3b6d9d </ci>
              </apply>
              <apply>
                <times/>
                <ci> mwbdc8f500_90a3_4af1_9aa1_5d6cbd9d7d39 </ci>
                <ci> mw27ec2afb_f4e5_4ba2_aa21_d48194405a85 </ci>
              </apply>
            </apply>
          </math>
        </kineticLaw>
      </reaction>
      <reaction id="mwc2327098_c841_44d8_82ca_f99e1ef49261" name="v12" reversible="false" fast="false">
        <listOfReactants>
          <speciesReference species="mwabd7386a_db33_492c_bee3_7cc04e5c3b90" stoichiometry="1"/>
        </listOfReactants>
        <listOfProducts>
          <speciesReference species="mwe84973fc_7abd_4cea_8b0f_dcf130c837ef" stoichiometry="1"/>
          <speciesReference species="mw04544775_633d_45db_95e5_f311c59a7566" stoichiometry="1"/>
        </listOfProducts>
        <kineticLaw>
          <math xmlns="http://www.w3.org/1998/Math/MathML">
            <apply>
              <times/>
              <ci> mwf899b1ad_62d6_4073_bfad_07c85086c526 </ci>
              <ci> mwabd7386a_db33_492c_bee3_7cc04e5c3b90 </ci>
            </apply>
          </math>
        </kineticLaw>
      </reaction>
      <reaction id="mwb7f429d6_8062_40e3_9d7b_a4e6c6c777e8" name="v13" reversible="false" fast="false">
        <listOfReactants>
          <speciesReference species="mw27ec2afb_f4e5_4ba2_aa21_d48194405a85" stoichiometry="1"/>
        </listOfReactants>
        <listOfProducts>
          <speciesReference species="mwa49b4e08_22d5_40c0_ab32_cecc4155382c" stoichiometry="1"/>
          <speciesReference species="mw7a68a5a2_4ac4_43a5_94ea_f8208c533ceb" stoichiometry="1"/>
        </listOfProducts>
        <kineticLaw>
          <math xmlns="http://www.w3.org/1998/Math/MathML">
            <apply>
              <times/>
              <ci> mw8624f7ff_8685_4312_a7d5_69e6dd6bcbb3 </ci>
              <ci> mw27ec2afb_f4e5_4ba2_aa21_d48194405a85 </ci>
            </apply>
          </math>
        </kineticLaw>
      </reaction>
      <reaction id="mw88148053_7c6e_4849_8dab_a88bfcfddb77" name="v14" reversible="true" fast="false">
        <listOfReactants>
          <speciesReference species="mw1ef5e85e_15fb_4d2f_bf02_3dbe353b9c48" stoichiometry="1"/>
          <speciesReference species="mwc2353fdb_c1ea_4d71_8990_4c29e68a1adc" stoichiometry="1"/>
        </listOfReactants>
        <listOfProducts>
          <speciesReference species="mwfc575217_1150_4be5_9a8d_0d8782ba978b" stoichiometry="1"/>
        </listOfProducts>
        <kineticLaw>
          <math xmlns="http://www.w3.org/1998/Math/MathML">
            <apply>
              <minus/>
              <apply>
                <times/>
                <ci> mwa63c1f6d_3fcf_4ded_b16b_63f19f0e6e46 </ci>
                <ci> mw1ef5e85e_15fb_4d2f_bf02_3dbe353b9c48 </ci>
                <ci> mwc2353fdb_c1ea_4d71_8990_4c29e68a1adc </ci>
              </apply>
              <apply>
                <times/>
                <ci> mw03875db8_d35f_4ef0_8039_94e31e0a3d5d </ci>
                <ci> mwfc575217_1150_4be5_9a8d_0d8782ba978b </ci>
              </apply>
            </apply>
          </math>
        </kineticLaw>
      </reaction>
      <reaction id="mw26b2a77e_3774_4dd8_90dd_46b087d9ac5a" name="v15" reversible="false" fast="false">
        <listOfReactants>
          <speciesReference species="mwfc575217_1150_4be5_9a8d_0d8782ba978b" stoichiometry="1"/>
        </listOfReactants>
        <listOfProducts>
          <speciesReference species="mw4be5ea91_7821_4c56_bc33_32d7f3557b2b" stoichiometry="1"/>
        </listOfProducts>
        <kineticLaw>
          <math xmlns="http://www.w3.org/1998/Math/MathML">
            <apply>
              <times/>
              <ci> mwbfa2b808_f9c9_40fe_81d9_d92918d31dcf </ci>
              <ci> mwfc575217_1150_4be5_9a8d_0d8782ba978b </ci>
            </apply>
          </math>
        </kineticLaw>
      </reaction>
      <reaction id="mwb64fcc64_fab7_4472_81d9_9c3736293b72" name="v16" reversible="true" fast="false">
        <listOfReactants>
          <speciesReference species="mw0c1ed3f0_a4f5_40aa_82db_5a95501a6118" stoichiometry="1"/>
          <speciesReference species="mw4ce4d799_7659_4736_9723_9f86dc1643fd" stoichiometry="1"/>
        </listOfReactants>
        <listOfProducts>
          <speciesReference species="mw4be5ea91_7821_4c56_bc33_32d7f3557b2b" stoichiometry="1"/>
        </listOfProducts>
        <kineticLaw>
          <math xmlns="http://www.w3.org/1998/Math/MathML">
            <apply>
              <minus/>
              <apply>
                <times/>
                <ci> mwa63c1f6d_3fcf_4ded_b16b_63f19f0e6e46 </ci>
                <ci> mw0c1ed3f0_a4f5_40aa_82db_5a95501a6118 </ci>
                <ci> mw4ce4d799_7659_4736_9723_9f86dc1643fd </ci>
              </apply>
              <apply>
                <times/>
                <ci> mw03875db8_d35f_4ef0_8039_94e31e0a3d5d </ci>
                <ci> mw4be5ea91_7821_4c56_bc33_32d7f3557b2b </ci>
              </apply>
            </apply>
          </math>
        </kineticLaw>
      </reaction>
      <reaction id="mw7a3af322_119c_462a_999c_04445aded5e2" name="v17" reversible="false" fast="false">
        <listOfReactants>
          <speciesReference species="mw4be5ea91_7821_4c56_bc33_32d7f3557b2b" stoichiometry="1"/>
          <speciesReference species="mw232e9445_d37a_4084_ba06_16f176bcb119" stoichiometry="1"/>
          <speciesReference species="mwaf51c58c_dbb3_4d83_9768_2b1cb1bffe3f" stoichiometry="1"/>
        </listOfReactants>
        <listOfProducts>
          <speciesReference species="mw4be5ea91_7821_4c56_bc33_32d7f3557b2b" stoichiometry="1"/>
          <speciesReference species="mw69c0a8f3_394f_4af8_8bcf_e1d2a482a291" stoichiometry="1"/>
          <speciesReference species="mwaf51c58c_dbb3_4d83_9768_2b1cb1bffe3f" stoichiometry="1"/>
        </listOfProducts>
        <kineticLaw>
          <math xmlns="http://www.w3.org/1998/Math/MathML">
            <apply>
              <times/>
              <ci> mw51137609_4e26_4a84_912c_c63d9f15a8ca </ci>
              <apply>
                <power/>
                <ci> mw4be5ea91_7821_4c56_bc33_32d7f3557b2b </ci>
                <cn type="integer"> 2 </cn>
              </apply>
              <apply>
                <plus/>
                <cn> 0.004 </cn>
                <apply>
                  <divide/>
                  <ci> mwaf51c58c_dbb3_4d83_9768_2b1cb1bffe3f </ci>
                  <apply>
                    <plus/>
                    <ci> mwaf51c58c_dbb3_4d83_9768_2b1cb1bffe3f </ci>
                    <ci> mw74b107c3_e469_4bf4_9e16_8e608aaca9c7 </ci>
                  </apply>
                </apply>
              </apply>
              <ci> mw232e9445_d37a_4084_ba06_16f176bcb119 </ci>
            </apply>
          </math>
        </kineticLaw>
      </reaction>
      <reaction id="mw46784728_13d7_4fa5_9b56_024a462ea918" name="v18" reversible="true" fast="false">
        <listOfReactants>
          <speciesReference species="mw69380e79_52f4_42c4_aaa7_0d7347489f8c" stoichiometry="1"/>
          <speciesReference species="mwa1c4019f_4958_4424_ad5f_0be8dd3b6d9d" stoichiometry="1"/>
        </listOfReactants>
        <listOfProducts>
          <speciesReference species="mw2a590a10_aaae_4340_a2d3_98008c75b815" stoichiometry="1"/>
        </listOfProducts>
        <kineticLaw>
          <math xmlns="http://www.w3.org/1998/Math/MathML">
            <apply>
              <minus/>
              <apply>
                <times/>
                <ci> mwd92583a9_3b34_4008_8da7_ba40ba46c23a </ci>
                <ci> mw69380e79_52f4_42c4_aaa7_0d7347489f8c </ci>
                <ci> mwa1c4019f_4958_4424_ad5f_0be8dd3b6d9d </ci>
              </apply>
              <apply>
                <times/>
                <ci> mwbdc8f500_90a3_4af1_9aa1_5d6cbd9d7d39 </ci>
                <ci> mw2a590a10_aaae_4340_a2d3_98008c75b815 </ci>
              </apply>
            </apply>
          </math>
        </kineticLaw>
      </reaction>
      <reaction id="mweeb676ab_fd80_4acb_97d6_9562109ec9d3" name="v19" reversible="false" fast="false">
        <listOfReactants>
          <speciesReference species="mw2a590a10_aaae_4340_a2d3_98008c75b815" stoichiometry="1"/>
        </listOfReactants>
        <listOfProducts>
          <speciesReference species="mwe2d53ae1_4bde_4790_96e9_b02f3a56ea22" stoichiometry="1"/>
          <speciesReference species="mw7a68a5a2_4ac4_43a5_94ea_f8208c533ceb" stoichiometry="1"/>
        </listOfProducts>
        <kineticLaw>
          <math xmlns="http://www.w3.org/1998/Math/MathML">
            <apply>
              <times/>
              <ci> mw8624f7ff_8685_4312_a7d5_69e6dd6bcbb3 </ci>
              <ci> mw2a590a10_aaae_4340_a2d3_98008c75b815 </ci>
            </apply>
          </math>
        </kineticLaw>
      </reaction>
      <reaction id="mw1d645873_bb16_47c1_84ff_752e90f5acdb" name="v20" reversible="false" fast="false">
        <listOfReactants>
          <speciesReference species="mw36b8935d_c765_445e_acbc_fcaed6370853" stoichiometry="1"/>
          <speciesReference species="mw02a55f13_3df4_40ae_b741_a7ea5dd2a0c6" stoichiometry="1"/>
          <speciesReference species="mwbd22814e_1034_4139_94db_dfb7170411a0" stoichiometry="1"/>
        </listOfReactants>
        <listOfProducts>
          <speciesReference species="mw69380e79_52f4_42c4_aaa7_0d7347489f8c" stoichiometry="1"/>
          <speciesReference species="mw02a55f13_3df4_40ae_b741_a7ea5dd2a0c6" stoichiometry="1"/>
          <speciesReference species="mwbd22814e_1034_4139_94db_dfb7170411a0" stoichiometry="1"/>
        </listOfProducts>
        <kineticLaw>
          <math xmlns="http://www.w3.org/1998/Math/MathML">
            <apply>
              <times/>
              <ci> mwfc7f2c44_0bc6_432a_ad7e_56e316e0d5b7 </ci>
              <apply>
                <plus/>
                <apply>
                  <divide/>
                  <ci> mw02a55f13_3df4_40ae_b741_a7ea5dd2a0c6 </ci>
                  <apply>
                    <plus/>
                    <ci> mw02a55f13_3df4_40ae_b741_a7ea5dd2a0c6 </ci>
                    <ci> mw51f5dd5f_b611_41dc_9140_e26b18f640b4 </ci>
                  </apply>
                </apply>
                <apply>
                  <divide/>
                  <ci> mwbd22814e_1034_4139_94db_dfb7170411a0 </ci>
                  <apply>
                    <plus/>
                    <ci> mwbd22814e_1034_4139_94db_dfb7170411a0 </ci>
                    <ci> mwc7283e23_cbd9_4114_9d90_9d130f2d5cee </ci>
                  </apply>
                </apply>
              </apply>
              <ci> mw36b8935d_c765_445e_acbc_fcaed6370853 </ci>
            </apply>
          </math>
        </kineticLaw>
      </reaction>
      <reaction id="mwa1d2da93_3259_4144_8ce8_f3084f385840" name="v21" reversible="false" fast="false">
        <listOfReactants>
          <speciesReference species="mwe84973fc_7abd_4cea_8b0f_dcf130c837ef" stoichiometry="1"/>
        </listOfReactants>
        <listOfProducts>
          <speciesReference species="mw656325f4_4a29_442d_a39c_f82d46d0ef79" stoichiometry="1"/>
        </listOfProducts>
        <kineticLaw>
          <math xmlns="http://www.w3.org/1998/Math/MathML">
            <apply>
              <times/>
              <ci> mwfd5617f4_949b_4a15_a9b9_682160bfd03f </ci>
              <ci> mwe84973fc_7abd_4cea_8b0f_dcf130c837ef </ci>
            </apply>
          </math>
        </kineticLaw>
      </reaction>
      <reaction id="mw11c0a66a_8b9e_417d_bf54_5022a985ce75" name="v22" reversible="true" fast="false">
        <listOfReactants>
          <speciesReference species="mw63b90515_0bdb_41bf_bf9b_0598ed6bbacc" stoichiometry="1"/>
          <speciesReference species="mw2a00927e_945b_474c_9366_420040e766d2" stoichiometry="1"/>
        </listOfReactants>
        <listOfProducts>
          <speciesReference species="mwe3a7928a_ab64_4ca5_a5b4_ca73b361db84" stoichiometry="1"/>
        </listOfProducts>
        <kineticLaw>
          <math xmlns="http://www.w3.org/1998/Math/MathML">
            <apply>
              <minus/>
              <apply>
                <times/>
                <ci> mwff337bcd_644e_4799_a68c_7d5adf91cd5a </ci>
                <ci> mw63b90515_0bdb_41bf_bf9b_0598ed6bbacc </ci>
                <ci> mw2a00927e_945b_474c_9366_420040e766d2 </ci>
              </apply>
              <apply>
                <times/>
                <ci> mwf5b2a05f_4ffa_4898_959b_00f082aa9959 </ci>
                <ci> mwe3a7928a_ab64_4ca5_a5b4_ca73b361db84 </ci>
              </apply>
            </apply>
          </math>
        </kineticLaw>
      </reaction>
      <reaction id="mwb3e14135_2134_4052_a978_ee624584ee28" name="v23" reversible="false" fast="false">
        <listOfReactants>
          <speciesReference species="mwe698323d_44ba_4c0d_8307_d2d1f4bf404f" stoichiometry="1"/>
        </listOfReactants>
        <listOfProducts>
          <speciesReference species="mwa53d3237_d430_4a03_ba02_450629ac0f1c" stoichiometry="1"/>
        </listOfProducts>
        <kineticLaw>
          <math xmlns="http://www.w3.org/1998/Math/MathML">
            <apply>
              <times/>
              <ci> mw3997d666_790c_46ea_9d3a_84042ee38aa4 </ci>
              <ci> mwe698323d_44ba_4c0d_8307_d2d1f4bf404f </ci>
            </apply>
          </math>
        </kineticLaw>
      </reaction>
      <reaction id="mw5957e671_8376_4aad_8272_f8e63d964f06" name="v24" reversible="true" fast="false">
        <listOfReactants>
          <speciesReference species="mw7977dccd_6a1d_4b11_9a01_b4a869da93a0" stoichiometry="1"/>
          <speciesReference species="mwa53d3237_d430_4a03_ba02_450629ac0f1c" stoichiometry="1"/>
        </listOfReactants>
        <listOfProducts>
          <speciesReference species="mw9067fa86_5f62_4cba_94a6_c1f41baf067e" stoichiometry="1"/>
        </listOfProducts>
        <kineticLaw>
          <math xmlns="http://www.w3.org/1998/Math/MathML">
            <apply>
              <minus/>
              <apply>
                <times/>
                <ci> mw9fc95951_5cdb_4886_9ca9_0f3f8ed7f3be </ci>
                <ci> mw7977dccd_6a1d_4b11_9a01_b4a869da93a0 </ci>
                <ci> mwa53d3237_d430_4a03_ba02_450629ac0f1c </ci>
              </apply>
              <apply>
                <times/>
                <ci> mw18eab1af_5516_4484_badd_7e49bc3bdfbc </ci>
                <ci> mw9067fa86_5f62_4cba_94a6_c1f41baf067e </ci>
              </apply>
            </apply>
          </math>
        </kineticLaw>
      </reaction>
      <reaction id="mwf3d22c09_e1b1_49d2_a3e8_f766880135d7" name="v25" reversible="false" fast="false">
        <listOfReactants>
          <speciesReference species="mw9067fa86_5f62_4cba_94a6_c1f41baf067e" stoichiometry="1"/>
        </listOfReactants>
        <listOfProducts>
          <speciesReference species="mw7bd8c0ec_62a9_41b5_afe7_00ec3bb3e690" stoichiometry="1"/>
          <speciesReference species="mwa53d3237_d430_4a03_ba02_450629ac0f1c" stoichiometry="1"/>
        </listOfProducts>
        <kineticLaw>
          <math xmlns="http://www.w3.org/1998/Math/MathML">
            <apply>
              <times/>
              <ci> mw9ea30b03_9ab3_4a7f_9c61_4128e9a22a9b </ci>
              <ci> mw9067fa86_5f62_4cba_94a6_c1f41baf067e </ci>
            </apply>
          </math>
        </kineticLaw>
      </reaction>
      <reaction id="mw766657c0_0813_444f_9e8d_a8cf5b695136" name="v26" reversible="false" fast="false">
        <listOfReactants>
          <speciesReference species="mw7bd8c0ec_62a9_41b5_afe7_00ec3bb3e690" stoichiometry="1"/>
        </listOfReactants>
        <listOfProducts>
          <speciesReference species="mw7977dccd_6a1d_4b11_9a01_b4a869da93a0" stoichiometry="1"/>
        </listOfProducts>
        <kineticLaw>
          <math xmlns="http://www.w3.org/1998/Math/MathML">
            <apply>
              <times/>
              <ci> mwf175f3dd_6af9_4b47_b227_c769fc5f2152 </ci>
              <ci> mw7bd8c0ec_62a9_41b5_afe7_00ec3bb3e690 </ci>
            </apply>
          </math>
        </kineticLaw>
      </reaction>
      <reaction id="mw3056fc39_873e_4677_9bd7_7ce9d8a85b1c" name="v27" reversible="true" fast="false">
        <listOfReactants>
          <speciesReference species="mw7bd8c0ec_62a9_41b5_afe7_00ec3bb3e690" stoichiometry="2"/>
        </listOfReactants>
        <listOfProducts>
          <speciesReference species="mwf4ab6bb7_effd_480a_912c_0c971d55f389" stoichiometry="1"/>
        </listOfProducts>
        <kineticLaw>
          <math xmlns="http://www.w3.org/1998/Math/MathML">
            <apply>
              <minus/>
              <apply>
                <times/>
                <ci> mw8b411c57_00c3_4439_ab83_dcccb3a8c9e2 </ci>
                <apply>
                  <power/>
                  <ci> mw7bd8c0ec_62a9_41b5_afe7_00ec3bb3e690 </ci>
                  <cn type="integer"> 2 </cn>
                </apply>
              </apply>
              <apply>
                <times/>
                <ci> mwa1b7e130_7584_4db2_a5d6_f528355851e2 </ci>
                <ci> mwf4ab6bb7_effd_480a_912c_0c971d55f389 </ci>
              </apply>
            </apply>
          </math>
        </kineticLaw>
      </reaction>
      <reaction id="mw182f9fad_6519_4fa3_ad7e_4fdce89a8a48" name="v28" reversible="false" fast="false">
        <listOfReactants>
          <speciesReference species="mwf4ab6bb7_effd_480a_912c_0c971d55f389" stoichiometry="1"/>
        </listOfReactants>
        <listOfProducts>
          <speciesReference species="mwffc93595_7e07_449d_b428_784fb5c08071" stoichiometry="1"/>
        </listOfProducts>
        <kineticLaw>
          <math xmlns="http://www.w3.org/1998/Math/MathML">
            <apply>
              <times/>
              <ci> mw125eb87a_459b_43a6_9651_fcda3a3f040c </ci>
              <ci> mwf4ab6bb7_effd_480a_912c_0c971d55f389 </ci>
            </apply>
          </math>
        </kineticLaw>
      </reaction>
      <reaction id="mw6f6bf6db_a0d0_4534_bfd2_c7a9a69949c2" name="v29" reversible="false" fast="false">
        <listOfReactants>
          <speciesReference species="mwffc93595_7e07_449d_b428_784fb5c08071" stoichiometry="1"/>
        </listOfReactants>
        <listOfProducts>
          <speciesReference species="mwa5971e45_0db2_42fe_b93a_47d52be1f042" stoichiometry="1"/>
        </listOfProducts>
        <kineticLaw>
          <math xmlns="http://www.w3.org/1998/Math/MathML">
            <apply>
              <times/>
              <ci> mwf175f3dd_6af9_4b47_b227_c769fc5f2152 </ci>
              <ci> mwffc93595_7e07_449d_b428_784fb5c08071 </ci>
            </apply>
          </math>
        </kineticLaw>
      </reaction>
      <reaction id="mwc7c31527_e59b_44e5_b548_1af783bcfca4" name="v30" reversible="false" fast="false">
        <listOfReactants>
          <speciesReference species="mwa5971e45_0db2_42fe_b93a_47d52be1f042" stoichiometry="1"/>
        </listOfReactants>
        <listOfProducts>
          <speciesReference species="mwdcfc946f_4324_4ab8_9c1a_9e4ddc89682c" stoichiometry="2"/>
        </listOfProducts>
        <kineticLaw>
          <math xmlns="http://www.w3.org/1998/Math/MathML">
            <apply>
              <times/>
              <ci> mwa1b7e130_7584_4db2_a5d6_f528355851e2 </ci>
              <ci> mwa5971e45_0db2_42fe_b93a_47d52be1f042 </ci>
            </apply>
          </math>
        </kineticLaw>
      </reaction>
      <reaction id="mwc4c05fa6_0032_446c_8d34_ab474653d6d9" name="v31" reversible="false" fast="false">
        <listOfReactants>
          <speciesReference species="mwdcfc946f_4324_4ab8_9c1a_9e4ddc89682c" stoichiometry="1"/>
        </listOfReactants>
        <listOfProducts>
          <speciesReference species="mw7977dccd_6a1d_4b11_9a01_b4a869da93a0" stoichiometry="1"/>
        </listOfProducts>
        <kineticLaw>
          <math xmlns="http://www.w3.org/1998/Math/MathML">
            <apply>
              <times/>
              <ci> mw257a6074_3547_422f_a306_f760ee034921 </ci>
              <ci> mwdcfc946f_4324_4ab8_9c1a_9e4ddc89682c </ci>
            </apply>
          </math>
        </kineticLaw>
      </reaction>
      <reaction id="mw04f0ea72_5ffb_42db_b570_c36493fa1df2" name="v32" reversible="true" fast="false">
        <listOfReactants>
          <speciesReference species="mwa10ffd49_b456_4af4_bd06_a888246ce9f4" stoichiometry="1"/>
          <speciesReference species="mwa53d3237_d430_4a03_ba02_450629ac0f1c" stoichiometry="1"/>
        </listOfReactants>
        <listOfProducts>
          <speciesReference species="mw8b8295ed_6243_4255_92a3_30cc8f4fe4f8" stoichiometry="1"/>
        </listOfProducts>
        <kineticLaw>
          <math xmlns="http://www.w3.org/1998/Math/MathML">
            <apply>
              <minus/>
              <apply>
                <times/>
                <ci> mwc7843b9c_0f36_4894_9d34_c1330677e0ce </ci>
                <ci> mwa10ffd49_b456_4af4_bd06_a888246ce9f4 </ci>
                <ci> mwa53d3237_d430_4a03_ba02_450629ac0f1c </ci>
              </apply>
              <apply>
                <times/>
                <ci> mwbdc8f500_90a3_4af1_9aa1_5d6cbd9d7d39 </ci>
                <ci> mw8b8295ed_6243_4255_92a3_30cc8f4fe4f8 </ci>
              </apply>
            </apply>
          </math>
        </kineticLaw>
      </reaction>
      <reaction id="mwb76495d7_bb0a_4253_9665_3bc4c025b094" name="v33" reversible="false" fast="false">
        <listOfReactants>
          <speciesReference species="mw00f153f1_0e9e_465e_b9b6_02887cb8c475" stoichiometry="1"/>
        </listOfReactants>
        <listOfProducts>
          <speciesReference species="mw656325f4_4a29_442d_a39c_f82d46d0ef79" stoichiometry="1"/>
        </listOfProducts>
        <kineticLaw>
          <math xmlns="http://www.w3.org/1998/Math/MathML">
            <apply>
              <times/>
              <ci> mw4b33b03b_aba7_46c2_a32e_c07beaa9926d </ci>
              <ci> mw00f153f1_0e9e_465e_b9b6_02887cb8c475 </ci>
            </apply>
          </math>
        </kineticLaw>
      </reaction>
      <reaction id="mwa9d822c6_585b_46f4_bb48_5d0a1a6605d2" name="v34" reversible="false" fast="false">
        <listOfReactants>
          <speciesReference species="mw3bc76e57_acfc_417a_bde1_e738345411ec" stoichiometry="1"/>
        </listOfReactants>
        <listOfProducts>
          <speciesReference species="mw656325f4_4a29_442d_a39c_f82d46d0ef79" stoichiometry="1"/>
        </listOfProducts>
        <kineticLaw>
          <math xmlns="http://www.w3.org/1998/Math/MathML">
            <apply>
              <times/>
              <ci> mwc73daf56_0a28_4f64_a8ab_f2fd0ade45a1 </ci>
              <ci> mw3bc76e57_acfc_417a_bde1_e738345411ec </ci>
            </apply>
          </math>
        </kineticLaw>
      </reaction>
      <reaction id="mw830bd8f1_a7df_41f7_a8ce_40019c668c61" name="v35" reversible="true" fast="false">
        <listOfReactants>
          <speciesReference species="mw69380e79_52f4_42c4_aaa7_0d7347489f8c" stoichiometry="1"/>
          <speciesReference species="mwa53d3237_d430_4a03_ba02_450629ac0f1c" stoichiometry="1"/>
        </listOfReactants>
        <listOfProducts>
          <speciesReference species="mw22b5d5da_8c57_48f8_8259_9658f4da62f9" stoichiometry="1"/>
        </listOfProducts>
        <kineticLaw>
          <math xmlns="http://www.w3.org/1998/Math/MathML">
            <apply>
              <minus/>
              <apply>
                <times/>
                <ci> mw50daf08a_5c96_4ead_b781_e607aa4e77d5 </ci>
                <ci> mw69380e79_52f4_42c4_aaa7_0d7347489f8c </ci>
                <ci> mwa53d3237_d430_4a03_ba02_450629ac0f1c </ci>
              </apply>
              <apply>
                <times/>
                <ci> mwbdc8f500_90a3_4af1_9aa1_5d6cbd9d7d39 </ci>
                <ci> mw22b5d5da_8c57_48f8_8259_9658f4da62f9 </ci>
              </apply>
            </apply>
          </math>
        </kineticLaw>
      </reaction>
      <reaction id="mwe22aa864_4e99_4bab_8f43_7f016290de6d" name="v36" reversible="false" fast="false">
        <listOfReactants>
          <speciesReference species="mw22b5d5da_8c57_48f8_8259_9658f4da62f9" stoichiometry="1"/>
        </listOfReactants>
        <listOfProducts>
          <speciesReference species="mwe2d53ae1_4bde_4790_96e9_b02f3a56ea22" stoichiometry="1"/>
          <speciesReference species="mwd6f82d24_196f_4fba_83cd_1cc237d449aa" stoichiometry="1"/>
        </listOfProducts>
        <kineticLaw>
          <math xmlns="http://www.w3.org/1998/Math/MathML">
            <apply>
              <times/>
              <ci> mw8624f7ff_8685_4312_a7d5_69e6dd6bcbb3 </ci>
              <ci> mw22b5d5da_8c57_48f8_8259_9658f4da62f9 </ci>
            </apply>
          </math>
        </kineticLaw>
      </reaction>
      <reaction id="mwe7a34d20_46eb_47be_b17e_2f89e8ea5816" name="v37" reversible="false" fast="false">
        <listOfReactants>
          <speciesReference species="mwe2d53ae1_4bde_4790_96e9_b02f3a56ea22" stoichiometry="1"/>
        </listOfReactants>
        <listOfProducts>
          <speciesReference species="mw656325f4_4a29_442d_a39c_f82d46d0ef79" stoichiometry="1"/>
          <speciesReference species="mw69380e79_52f4_42c4_aaa7_0d7347489f8c" stoichiometry="1"/>
        </listOfProducts>
        <kineticLaw>
          <math xmlns="http://www.w3.org/1998/Math/MathML">
            <apply>
              <times/>
              <ci> mwcf657c8a_137c_4d6b_8c2c_4777e807f28c </ci>
              <ci> mwe2d53ae1_4bde_4790_96e9_b02f3a56ea22 </ci>
            </apply>
          </math>
        </kineticLaw>
      </reaction>
      <reaction id="mwc22b8017_1799_42dd_b72f_776ef2bf9499" name="v38" reversible="false" fast="false">
        <listOfReactants>
          <speciesReference species="mwe4f46ce5_3fbf_4f89_867d_6572a0aa5d7c" stoichiometry="1"/>
          <speciesReference species="mwffc93595_7e07_449d_b428_784fb5c08071" stoichiometry="1"/>
          <speciesReference species="mwf115d948_d9ef_41f4_b102_3f60cbd4390f" stoichiometry="1"/>
        </listOfReactants>
        <listOfProducts>
          <speciesReference species="mw05b82642_4495_4e72_945e_5ff58395d182" stoichiometry="1"/>
          <speciesReference species="mwffc93595_7e07_449d_b428_784fb5c08071" stoichiometry="1"/>
          <speciesReference species="mwf115d948_d9ef_41f4_b102_3f60cbd4390f" stoichiometry="1"/>
        </listOfProducts>
        <kineticLaw>
          <math xmlns="http://www.w3.org/1998/Math/MathML">
            <apply>
              <times/>
              <apply>
                <divide/>
                <apply>
                  <times/>
                  <apply>
                    <divide/>
                    <apply>
                      <times/>
                      <ci> mwdb0eece4_7d46_4ac4_8d9f_11bf951377ea </ci>
                      <ci> mwffc93595_7e07_449d_b428_784fb5c08071 </ci>
                    </apply>
                    <apply>
                      <plus/>
                      <ci> mwffc93595_7e07_449d_b428_784fb5c08071 </ci>
                      <ci> mw32d184c5_c770_40ac_9f25_bd9a4b02d29b </ci>
                    </apply>
                  </apply>
                  <ci> mwf115d948_d9ef_41f4_b102_3f60cbd4390f </ci>
                </apply>
                <apply>
                  <plus/>
                  <ci> mwf115d948_d9ef_41f4_b102_3f60cbd4390f </ci>
                  <ci> mw9cbd1ba1_e432_4e4c_b04f_b3f9090de5ba </ci>
                </apply>
              </apply>
              <ci> mwe4f46ce5_3fbf_4f89_867d_6572a0aa5d7c </ci>
            </apply>
          </math>
        </kineticLaw>
      </reaction>
      <reaction id="mwd11ea568_ddbb_4fd9_8346_ad104d23248a" name="v39" reversible="true" fast="false">
        <listOfReactants>
          <speciesReference species="mw2c0a72a1_f3a3_46cd_8cbe_275a4cc12dee" stoichiometry="1"/>
          <speciesReference species="mw04544775_633d_45db_95e5_f311c59a7566" stoichiometry="1"/>
        </listOfReactants>
        <listOfProducts>
          <speciesReference species="mw2e848533_1e41_4f72_8bbf_3849e8b0b3eb" stoichiometry="1"/>
        </listOfProducts>
        <kineticLaw>
          <math xmlns="http://www.w3.org/1998/Math/MathML">
            <apply>
              <minus/>
              <apply>
                <times/>
                <ci> mw8798a4cd_355a_4442_a367_95e4367b79d4 </ci>
                <ci> mw2c0a72a1_f3a3_46cd_8cbe_275a4cc12dee </ci>
                <ci> mw04544775_633d_45db_95e5_f311c59a7566 </ci>
              </apply>
              <apply>
                <times/>
                <ci> mw4c466634_bb14_4185_994b_025a20656041 </ci>
                <ci> mw2e848533_1e41_4f72_8bbf_3849e8b0b3eb </ci>
              </apply>
            </apply>
          </math>
        </kineticLaw>
      </reaction>
      <reaction id="mw5af9c68d_bf82_4ef8_8f6d_183cb21fd3cb" name="v40" reversible="true" fast="false">
        <listOfReactants>
          <speciesReference species="mw00f153f1_0e9e_465e_b9b6_02887cb8c475" stoichiometry="1"/>
          <speciesReference species="mw04544775_633d_45db_95e5_f311c59a7566" stoichiometry="1"/>
        </listOfReactants>
        <listOfProducts>
          <speciesReference species="mw2a00927e_945b_474c_9366_420040e766d2" stoichiometry="1"/>
        </listOfProducts>
        <kineticLaw>
          <math xmlns="http://www.w3.org/1998/Math/MathML">
            <apply>
              <minus/>
              <apply>
                <times/>
                <ci> mw8798a4cd_355a_4442_a367_95e4367b79d4 </ci>
                <ci> mw00f153f1_0e9e_465e_b9b6_02887cb8c475 </ci>
                <ci> mw04544775_633d_45db_95e5_f311c59a7566 </ci>
              </apply>
              <apply>
                <times/>
                <ci> mwfdc7380e_64b3_4404_9608_26822aec424c </ci>
                <ci> mw2a00927e_945b_474c_9366_420040e766d2 </ci>
              </apply>
            </apply>
          </math>
        </kineticLaw>
      </reaction>
      <reaction id="mwdd66ad22_958d_42c9_93b6_fa5d0ad3890c" name="v41" reversible="false" fast="false">
        <listOfReactants>
          <speciesReference species="mw8b8295ed_6243_4255_92a3_30cc8f4fe4f8" stoichiometry="1"/>
        </listOfReactants>
        <listOfProducts>
          <speciesReference species="mwd6f82d24_196f_4fba_83cd_1cc237d449aa" stoichiometry="1"/>
          <speciesReference species="mwa49b4e08_22d5_40c0_ab32_cecc4155382c" stoichiometry="1"/>
        </listOfProducts>
        <kineticLaw>
          <math xmlns="http://www.w3.org/1998/Math/MathML">
            <apply>
              <times/>
              <ci> mw8624f7ff_8685_4312_a7d5_69e6dd6bcbb3 </ci>
              <ci> mw8b8295ed_6243_4255_92a3_30cc8f4fe4f8 </ci>
            </apply>
          </math>
        </kineticLaw>
      </reaction>
      <reaction id="mw783069da_12c2_447d_b16c_2a9cb1bc552f" name="v42" reversible="true" fast="false">
        <listOfReactants>
          <speciesReference species="mw04544775_633d_45db_95e5_f311c59a7566" stoichiometry="1"/>
          <speciesReference species="mw7a68a5a2_4ac4_43a5_94ea_f8208c533ceb" stoichiometry="1"/>
        </listOfReactants>
        <listOfProducts>
          <speciesReference species="mwa1c4019f_4958_4424_ad5f_0be8dd3b6d9d" stoichiometry="1"/>
        </listOfProducts>
        <kineticLaw>
          <math xmlns="http://www.w3.org/1998/Math/MathML">
            <apply>
              <minus/>
              <apply>
                <times/>
                <ci> mw8798a4cd_355a_4442_a367_95e4367b79d4 </ci>
                <ci> mw04544775_633d_45db_95e5_f311c59a7566 </ci>
                <ci> mw7a68a5a2_4ac4_43a5_94ea_f8208c533ceb </ci>
              </apply>
              <apply>
                <times/>
                <ci> mw4c466634_bb14_4185_994b_025a20656041 </ci>
                <ci> mwa1c4019f_4958_4424_ad5f_0be8dd3b6d9d </ci>
              </apply>
            </apply>
          </math>
        </kineticLaw>
      </reaction>
      <reaction id="mw5f2a97bd_1160_4adb_b935_638c85eab939" name="v43" reversible="true" fast="false">
        <listOfReactants>
          <speciesReference species="mwd6f82d24_196f_4fba_83cd_1cc237d449aa" stoichiometry="1"/>
          <speciesReference species="mw04544775_633d_45db_95e5_f311c59a7566" stoichiometry="1"/>
        </listOfReactants>
        <listOfProducts>
          <speciesReference species="mwa53d3237_d430_4a03_ba02_450629ac0f1c" stoichiometry="1"/>
        </listOfProducts>
        <kineticLaw>
          <math xmlns="http://www.w3.org/1998/Math/MathML">
            <apply>
              <minus/>
              <apply>
                <times/>
                <ci> mw8798a4cd_355a_4442_a367_95e4367b79d4 </ci>
                <ci> mwd6f82d24_196f_4fba_83cd_1cc237d449aa </ci>
                <ci> mw04544775_633d_45db_95e5_f311c59a7566 </ci>
              </apply>
              <apply>
                <times/>
                <ci> mwfdc7380e_64b3_4404_9608_26822aec424c </ci>
                <ci> mwa53d3237_d430_4a03_ba02_450629ac0f1c </ci>
              </apply>
            </apply>
          </math>
        </kineticLaw>
      </reaction>
      <reaction id="mw2962fe8c_ead8_425e_9e8e_1abf4115779c" name="v44" reversible="false" fast="false">
        <notes>
          <body xmlns="http://www.w3.org/1999/xhtml"/>
        </notes>
        <listOfReactants>
          <speciesReference species="mweb7c13b9_4ef6_4b9e_be9a_3e70feb79055" stoichiometry="1"/>
          <speciesReference species="mwa5443388_3c7a_44fc_ab86_c9faf689e29f" stoichiometry="1"/>
          <speciesReference species="mw02a55f13_3df4_40ae_b741_a7ea5dd2a0c6" stoichiometry="1"/>
          <speciesReference species="mw8d079676_d799_44c3_8044_fb03b98a4502" stoichiometry="1"/>
          <speciesReference species="mwbd22814e_1034_4139_94db_dfb7170411a0" stoichiometry="1"/>
          <speciesReference species="mw41b51fea_0178_488a_8e5e_2c5c0b98745b" stoichiometry="1"/>
          <speciesReference species="mw31a956cd_b94d_457e_8207_5d4f7cf56b11" stoichiometry="1"/>
          <speciesReference species="mwffc93595_7e07_449d_b428_784fb5c08071" stoichiometry="1"/>
          <speciesReference species="mw2fc36aa6_8f6c_4f17_ae0d_8dde849fe805" stoichiometry="1"/>
          <speciesReference species="mwf115d948_d9ef_41f4_b102_3f60cbd4390f" stoichiometry="1"/>
          <speciesReference species="mw0c1ed3f0_a4f5_40aa_82db_5a95501a6118" stoichiometry="1"/>
        </listOfReactants>
        <listOfProducts>
          <speciesReference species="mwa5443388_3c7a_44fc_ab86_c9faf689e29f" stoichiometry="1"/>
          <speciesReference species="mw02a55f13_3df4_40ae_b741_a7ea5dd2a0c6" stoichiometry="1"/>
          <speciesReference species="mwaec92d06_c018_4624_ae0f_ef4249db5ed1" stoichiometry="1"/>
          <speciesReference species="mw8d079676_d799_44c3_8044_fb03b98a4502" stoichiometry="1"/>
          <speciesReference species="mwbd22814e_1034_4139_94db_dfb7170411a0" stoichiometry="1"/>
          <speciesReference species="mw41b51fea_0178_488a_8e5e_2c5c0b98745b" stoichiometry="1"/>
          <speciesReference species="mw31a956cd_b94d_457e_8207_5d4f7cf56b11" stoichiometry="1"/>
          <speciesReference species="mwffc93595_7e07_449d_b428_784fb5c08071" stoichiometry="1"/>
          <speciesReference species="mw2fc36aa6_8f6c_4f17_ae0d_8dde849fe805" stoichiometry="1"/>
          <speciesReference species="mwf115d948_d9ef_41f4_b102_3f60cbd4390f" stoichiometry="1"/>
          <speciesReference species="mw0c1ed3f0_a4f5_40aa_82db_5a95501a6118" stoichiometry="1"/>
        </listOfProducts>
        <kineticLaw>
          <math xmlns="http://www.w3.org/1998/Math/MathML">
            <apply>
              <times/>
              <apply>
                <divide/>
                <apply>
                  <times/>
                  <ci> mw40953a44_6be5_4edc_b920_a0d5d092a82c </ci>
                  <apply>
                    <divide/>
                    <apply>
                      <plus/>
                      <ci> mwbd22814e_1034_4139_94db_dfb7170411a0 </ci>
                      <apply>
                        <times/>
                        <ci> mw41b51fea_0178_488a_8e5e_2c5c0b98745b </ci>
                        <cn> 0.2 </cn>
                      </apply>
                      <apply>
                        <times/>
                        <ci> mw31a956cd_b94d_457e_8207_5d4f7cf56b11 </ci>
                        <cn> 0.01 </cn>
                      </apply>
                    </apply>
                    <apply>
                      <plus/>
                      <ci> mwbd22814e_1034_4139_94db_dfb7170411a0 </ci>
                      <apply>
                        <times/>
                        <ci> mw41b51fea_0178_488a_8e5e_2c5c0b98745b </ci>
                        <cn> 0.2 </cn>
                      </apply>
                      <apply>
                        <times/>
                        <ci> mw31a956cd_b94d_457e_8207_5d4f7cf56b11 </ci>
                        <cn> 0.01 </cn>
                      </apply>
                      <ci> mwae48a663_5cf9_403d_8240_7e9db76514b9 </ci>
                    </apply>
                  </apply>
                  <ci> mw02a55f13_3df4_40ae_b741_a7ea5dd2a0c6 </ci>
                </apply>
                <apply>
                  <plus/>
                  <ci> mw02a55f13_3df4_40ae_b741_a7ea5dd2a0c6 </ci>
                  <ci> mw96e56641_b3a7_430d_a3ed_9e6691e7ef72 </ci>
                </apply>
              </apply>
              <apply>
                <plus/>
                <ci> mwa5443388_3c7a_44fc_ab86_c9faf689e29f </ci>
                <cn type="integer"> 15000 </cn>
              </apply>
              <apply>
                <plus/>
                <cn> 0.5 </cn>
                <apply>
                  <divide/>
                  <ci> mwffc93595_7e07_449d_b428_784fb5c08071 </ci>
                  <apply>
                    <plus/>
                    <ci> mwffc93595_7e07_449d_b428_784fb5c08071 </ci>
                    <ci> mw44a8fcd8_58dc_4484_834c_86c6f2ded7ec </ci>
                  </apply>
                </apply>
              </apply>
              <apply>
                <plus/>
                <apply>
                  <power/>
                  <ci> mw2fc36aa6_8f6c_4f17_ae0d_8dde849fe805 </ci>
                  <cn type="integer"> 2 </cn>
                </apply>
                <ci> mwb6382cb5_4baa_4560_a7e3_a946b8b91857 </ci>
              </apply>
              <apply>
                <divide/>
                <ci> mwf115d948_d9ef_41f4_b102_3f60cbd4390f </ci>
                <apply>
                  <plus/>
                  <ci> mwf115d948_d9ef_41f4_b102_3f60cbd4390f </ci>
                  <ci> mwb8c780d2_483d_4d2a_b946_0c9e0f115101 </ci>
                </apply>
              </apply>
              <ci> mweb7c13b9_4ef6_4b9e_be9a_3e70feb79055 </ci>
              <apply>
                <minus/>
                <cn type="integer"> 1 </cn>
                <apply>
                  <divide/>
                  <ci> mw0c1ed3f0_a4f5_40aa_82db_5a95501a6118 </ci>
                  <apply>
                    <plus/>
                    <ci> mw0c1ed3f0_a4f5_40aa_82db_5a95501a6118 </ci>
                    <ci> mw850babc7_c35c_4483_a549_798ec5dd6769 </ci>
                  </apply>
                </apply>
              </apply>
              <apply>
                <plus/>
                <cn> 0.01 </cn>
                <apply>
                  <divide/>
                  <ci> mw8d079676_d799_44c3_8044_fb03b98a4502 </ci>
                  <apply>
                    <plus/>
                    <ci> mw8d079676_d799_44c3_8044_fb03b98a4502 </ci>
                    <ci> mwd266fb95_cf23_4311_85b5_8ca5f9b668a8 </ci>
                  </apply>
                </apply>
              </apply>
            </apply>
          </math>
        </kineticLaw>
      </reaction>
      <reaction id="mw5c336aa0_c229_4ac2_9594_875a68e51591" name="v45" reversible="false" fast="false">
        <listOfReactants>
          <speciesReference species="mw02a55f13_3df4_40ae_b741_a7ea5dd2a0c6" stoichiometry="1"/>
          <speciesReference species="mwffc93595_7e07_449d_b428_784fb5c08071" stoichiometry="1"/>
          <speciesReference species="mw74cd2769_73fe_490b_95ae_6bbc09e50daa" stoichiometry="1"/>
          <speciesReference species="mw2fc36aa6_8f6c_4f17_ae0d_8dde849fe805" stoichiometry="1"/>
          <speciesReference species="mw2994adbe_de60_4946_80ed_b96532c4d657" stoichiometry="1"/>
          <speciesReference species="mw05b82642_4495_4e72_945e_5ff58395d182" stoichiometry="1"/>
          <speciesReference species="mw96df428a_c3c8_42dd_879a_c7a34fbc0587" stoichiometry="1"/>
          <speciesReference species="mw31a956cd_b94d_457e_8207_5d4f7cf56b11" stoichiometry="1"/>
        </listOfReactants>
        <listOfProducts>
          <speciesReference species="mw14ef2d25_d3e2_47d0_ad02_03455112fdad" stoichiometry="1"/>
          <speciesReference species="mw2994adbe_de60_4946_80ed_b96532c4d657" stoichiometry="1"/>
          <speciesReference species="mwffc93595_7e07_449d_b428_784fb5c08071" stoichiometry="1"/>
          <speciesReference species="mw2fc36aa6_8f6c_4f17_ae0d_8dde849fe805" stoichiometry="1"/>
          <speciesReference species="mw05b82642_4495_4e72_945e_5ff58395d182" stoichiometry="1"/>
          <speciesReference species="mw96df428a_c3c8_42dd_879a_c7a34fbc0587" stoichiometry="1"/>
          <speciesReference species="mw31a956cd_b94d_457e_8207_5d4f7cf56b11" stoichiometry="1"/>
          <speciesReference species="mw02a55f13_3df4_40ae_b741_a7ea5dd2a0c6" stoichiometry="1"/>
        </listOfProducts>
        <kineticLaw>
          <math xmlns="http://www.w3.org/1998/Math/MathML">
            <apply>
              <times/>
              <apply>
                <divide/>
                <apply>
                  <times/>
                  <ci> mw02d39824_62ba_48d1_a740_3e55f6df04ac </ci>
                  <ci> mwffc93595_7e07_449d_b428_784fb5c08071 </ci>
                  <ci> mw31a956cd_b94d_457e_8207_5d4f7cf56b11 </ci>
                  <cn> 0.001 </cn>
                </apply>
                <apply>
                  <plus/>
                  <apply>
                    <times/>
                    <ci> mwffc93595_7e07_449d_b428_784fb5c08071 </ci>
                    <ci> mw31a956cd_b94d_457e_8207_5d4f7cf56b11 </ci>
                    <cn> 0.001 </cn>
                  </apply>
                  <ci> mw7bbafade_bb34_42bb_8e6c_6759c3b01f3e </ci>
                </apply>
              </apply>
              <apply>
                <power/>
                <apply>
                  <plus/>
                  <ci> mw2fc36aa6_8f6c_4f17_ae0d_8dde849fe805 </ci>
                  <ci> mw2994adbe_de60_4946_80ed_b96532c4d657 </ci>
                </apply>
                <cn type="integer"> 2 </cn>
              </apply>
              <apply>
                <divide/>
                <ci> mw05b82642_4495_4e72_945e_5ff58395d182 </ci>
                <apply>
                  <plus/>
                  <ci> mw05b82642_4495_4e72_945e_5ff58395d182 </ci>
                  <ci> mwa323ba65_a151_4d98_bac5_99ad064e4284 </ci>
                </apply>
              </apply>
              <apply>
                <minus/>
                <cn> 1.1 </cn>
                <apply>
                  <divide/>
                  <ci> mw96df428a_c3c8_42dd_879a_c7a34fbc0587 </ci>
                  <apply>
                    <plus/>
                    <ci> mw96df428a_c3c8_42dd_879a_c7a34fbc0587 </ci>
                    <ci> mwb696407f_91b1_41da_bbdc_30b4f580fca5 </ci>
                  </apply>
                </apply>
              </apply>
              <ci> mw74cd2769_73fe_490b_95ae_6bbc09e50daa </ci>
              <apply>
                <plus/>
                <cn> 0.02 </cn>
                <apply>
                  <divide/>
                  <ci> mw02a55f13_3df4_40ae_b741_a7ea5dd2a0c6 </ci>
                  <apply>
                    <plus/>
                    <ci> mw02a55f13_3df4_40ae_b741_a7ea5dd2a0c6 </ci>
                    <ci> mw9db73d04_887f_40bc_87af_d062c5f6e965 </ci>
                  </apply>
                </apply>
              </apply>
            </apply>
          </math>
        </kineticLaw>
      </reaction>
      <reaction id="mwa3f916dd_21e6_42f3_a1cb_c6b716ff760e" name="v46" reversible="false" fast="false">
        <notes>
          <body xmlns="http://www.w3.org/1999/xhtml"/>
        </notes>
        <listOfReactants>
          <speciesReference species="mw05981b43_49e8_4123_b57b_27123f789301" stoichiometry="1"/>
          <speciesReference species="mw872ef405_fe92_4e36_92ac_a6f10dc149c6" stoichiometry="1"/>
          <speciesReference species="mwd7313428_94e8_4adc_9ecc_67fb6fcb90dc" stoichiometry="1"/>
          <speciesReference species="mwaf51c58c_dbb3_4d83_9768_2b1cb1bffe3f" stoichiometry="1"/>
          <speciesReference species="mw31a956cd_b94d_457e_8207_5d4f7cf56b11" stoichiometry="1"/>
          <speciesReference species="mwbd22814e_1034_4139_94db_dfb7170411a0" stoichiometry="1"/>
          <speciesReference species="mw02a55f13_3df4_40ae_b741_a7ea5dd2a0c6" stoichiometry="1"/>
        </listOfReactants>
        <listOfProducts>
          <speciesReference species="mw872ef405_fe92_4e36_92ac_a6f10dc149c6" stoichiometry="1"/>
          <speciesReference species="mwd564b5a3_92a0_4021_84a0_fcb71a2af442" stoichiometry="1"/>
          <speciesReference species="mwd7313428_94e8_4adc_9ecc_67fb6fcb90dc" stoichiometry="1"/>
          <speciesReference species="mwaf51c58c_dbb3_4d83_9768_2b1cb1bffe3f" stoichiometry="1"/>
          <speciesReference species="mw31a956cd_b94d_457e_8207_5d4f7cf56b11" stoichiometry="1"/>
          <speciesReference species="mwbd22814e_1034_4139_94db_dfb7170411a0" stoichiometry="1"/>
          <speciesReference species="mw02a55f13_3df4_40ae_b741_a7ea5dd2a0c6" stoichiometry="1"/>
        </listOfProducts>
        <kineticLaw>
          <math xmlns="http://www.w3.org/1998/Math/MathML">
            <apply>
              <times/>
              <ci> mw5aea8d6a_b0c9_4148_80e1_d2d9863af7e8 </ci>
              <apply>
                <plus/>
                <apply>
                  <divide/>
                  <apply>
                    <power/>
                    <ci> mw872ef405_fe92_4e36_92ac_a6f10dc149c6 </ci>
                    <cn type="integer"> 2 </cn>
                  </apply>
                  <apply>
                    <plus/>
                    <apply>
                      <power/>
                      <ci> mw872ef405_fe92_4e36_92ac_a6f10dc149c6 </ci>
                      <cn type="integer"> 2 </cn>
                    </apply>
                    <ci> mw614fbcd2_1037_485f_80b6_b778951d3fa1 </ci>
                  </apply>
                </apply>
                <cn> 0.01 </cn>
              </apply>
              <ci> mw05981b43_49e8_4123_b57b_27123f789301 </ci>
              <apply>
                <plus/>
                <cn> 0.2 </cn>
                <apply>
                  <divide/>
                  <ci> mwd7313428_94e8_4adc_9ecc_67fb6fcb90dc </ci>
                  <apply>
                    <plus/>
                    <ci> mwd7313428_94e8_4adc_9ecc_67fb6fcb90dc </ci>
                    <ci> mw2daf30a6_0380_4189_acb8_948a81aaeb65 </ci>
                  </apply>
                </apply>
              </apply>
              <apply>
                <plus/>
                <cn> 0.1 </cn>
                <apply>
                  <divide/>
                  <apply>
                    <times/>
                    <ci> mwaf51c58c_dbb3_4d83_9768_2b1cb1bffe3f </ci>
                    <ci> mw31a956cd_b94d_457e_8207_5d4f7cf56b11 </ci>
                    <ci> mwbd22814e_1034_4139_94db_dfb7170411a0 </ci>
                    <cn type="e-notation"> 1 <sep/> -7 </cn>
                  </apply>
                  <apply>
                    <plus/>
                    <apply>
                      <times/>
                      <ci> mwaf51c58c_dbb3_4d83_9768_2b1cb1bffe3f </ci>
                      <ci> mw31a956cd_b94d_457e_8207_5d4f7cf56b11 </ci>
                      <ci> mwbd22814e_1034_4139_94db_dfb7170411a0 </ci>
                      <cn type="e-notation"> 1 <sep/> -7 </cn>
                    </apply>
                    <ci> mw525a7893_6401_495f_9694_6dd3148ebb3d </ci>
                  </apply>
                </apply>
              </apply>
              <apply>
                <minus/>
                <cn type="integer"> 1 </cn>
                <apply>
                  <divide/>
                  <ci> mw02a55f13_3df4_40ae_b741_a7ea5dd2a0c6 </ci>
                  <apply>
                    <plus/>
                    <ci> mw02a55f13_3df4_40ae_b741_a7ea5dd2a0c6 </ci>
                    <ci> mw3d50c884_83c8_41c6_8652_2cb1b9934cea </ci>
                  </apply>
                </apply>
              </apply>
            </apply>
          </math>
        </kineticLaw>
      </reaction>
      <reaction id="mwead665ba_f4b2_4bd7_b815_55a5e78e3ed1" name="v47" reversible="false" fast="false">
        <listOfReactants>
          <speciesReference species="mw0c1ed3f0_a4f5_40aa_82db_5a95501a6118" stoichiometry="1"/>
          <speciesReference species="mwea9b4f6d_b832_46ad_976b_5c52ebdbdfb9" stoichiometry="1"/>
        </listOfReactants>
        <listOfProducts>
          <speciesReference species="mw0c1ed3f0_a4f5_40aa_82db_5a95501a6118" stoichiometry="1"/>
          <speciesReference species="mwbc923fc5_84fc_4a95_8fd6_b8657e0c01c8" stoichiometry="1"/>
        </listOfProducts>
        <kineticLaw>
          <math xmlns="http://www.w3.org/1998/Math/MathML">
            <apply>
              <times/>
              <ci> mw1e1b2335_863b_488b_8f42_5add5fe95d70 </ci>
              <apply>
                <power/>
                <ci> mw0c1ed3f0_a4f5_40aa_82db_5a95501a6118 </ci>
                <cn type="integer"> 2 </cn>
              </apply>
              <ci> mwea9b4f6d_b832_46ad_976b_5c52ebdbdfb9 </ci>
            </apply>
          </math>
        </kineticLaw>
      </reaction>
      <reaction id="mw90db6413_b005_4357_aa84_d725b45dd993" name="v48" reversible="false" fast="false">
        <notes>
          <body xmlns="http://www.w3.org/1999/xhtml"/>
        </notes>
        <listOfReactants>
          <speciesReference species="mw828c9d8d_e586_426f_8f9e_7b87f3613cc2" stoichiometry="1"/>
          <speciesReference species="mw872ef405_fe92_4e36_92ac_a6f10dc149c6" stoichiometry="1"/>
        </listOfReactants>
        <listOfProducts>
          <speciesReference species="mwbac8d043_32c7_4d39_a164_84c42e733bbf" stoichiometry="1"/>
          <speciesReference species="mw872ef405_fe92_4e36_92ac_a6f10dc149c6" stoichiometry="1"/>
        </listOfProducts>
        <kineticLaw>
          <math xmlns="http://www.w3.org/1998/Math/MathML">
            <apply>
              <times/>
              <ci> mw8c3110ef_1a39_4ddb_be2e_ad4452e2d8c8 </ci>
              <apply>
                <minus/>
                <cn type="integer"> 1 </cn>
                <apply>
                  <divide/>
                  <apply>
                    <power/>
                    <ci> mw872ef405_fe92_4e36_92ac_a6f10dc149c6 </ci>
                    <cn type="integer"> 2 </cn>
                  </apply>
                  <apply>
                    <plus/>
                    <apply>
                      <power/>
                      <ci> mw872ef405_fe92_4e36_92ac_a6f10dc149c6 </ci>
                      <cn type="integer"> 2 </cn>
                    </apply>
                    <ci> mw4974beae_a732_492d_8d45_8de7bfc2f04d </ci>
                  </apply>
                </apply>
              </apply>
              <ci> mw828c9d8d_e586_426f_8f9e_7b87f3613cc2 </ci>
            </apply>
          </math>
        </kineticLaw>
      </reaction>
      <reaction id="mwb2ee0c30_b5ba_4737_a6a6_dcc323f27ab5" name="v49" reversible="false" fast="false">
        <listOfReactants>
          <speciesReference species="mw48fb08c8_269a_4a71_bc8c_d1abaa411d09" stoichiometry="1"/>
        </listOfReactants>
        <listOfProducts>
          <speciesReference species="mw8e22b66a_ec45_4574_8416_4c981673bd17" stoichiometry="1"/>
          <speciesReference species="mw48fb08c8_269a_4a71_bc8c_d1abaa411d09" stoichiometry="1"/>
        </listOfProducts>
        <kineticLaw>
          <math xmlns="http://www.w3.org/1998/Math/MathML">
            <apply>
              <times/>
              <ci> mwb79e3e28_25d4_4ce4_92be_ec33945061e9 </ci>
              <ci> mw48fb08c8_269a_4a71_bc8c_d1abaa411d09 </ci>
            </apply>
          </math>
        </kineticLaw>
      </reaction>
      <reaction id="mw7d9e75b4_5a45_457d_ba63_2743587d5a41" name="v50" reversible="true" fast="false">
        <listOfReactants>
          <speciesReference species="mw48fb08c8_269a_4a71_bc8c_d1abaa411d09" stoichiometry="1"/>
          <speciesReference species="mwbac8d043_32c7_4d39_a164_84c42e733bbf" stoichiometry="1"/>
        </listOfReactants>
        <listOfProducts>
          <speciesReference species="mw6018b9ab_2f00_4885_8fe3_95e6fa960cbe" stoichiometry="1"/>
        </listOfProducts>
        <kineticLaw>
          <math xmlns="http://www.w3.org/1998/Math/MathML">
            <apply>
              <minus/>
              <apply>
                <times/>
                <ci> mw46d05e78_06de_4c2d_9bcd_a1bad10fd683 </ci>
                <ci> mw48fb08c8_269a_4a71_bc8c_d1abaa411d09 </ci>
                <ci> mwbac8d043_32c7_4d39_a164_84c42e733bbf </ci>
              </apply>
              <apply>
                <times/>
                <ci> mwd774461e_fed7_4d98_82a5_f420623aa48d </ci>
                <ci> mw6018b9ab_2f00_4885_8fe3_95e6fa960cbe </ci>
              </apply>
            </apply>
          </math>
        </kineticLaw>
      </reaction>
      <reaction id="mwe44ae2d4_e124_46c7_a3f8_066bcab8efd0" name="v51" reversible="false" fast="false">
        <listOfReactants>
          <speciesReference species="mw6018b9ab_2f00_4885_8fe3_95e6fa960cbe" stoichiometry="1"/>
        </listOfReactants>
        <listOfProducts>
          <speciesReference species="mwbac8d043_32c7_4d39_a164_84c42e733bbf" stoichiometry="1"/>
          <speciesReference species="mw656325f4_4a29_442d_a39c_f82d46d0ef79" stoichiometry="1"/>
        </listOfProducts>
        <kineticLaw>
          <math xmlns="http://www.w3.org/1998/Math/MathML">
            <apply>
              <times/>
              <ci> mw94cd52e2_b232_4100_9c28_db427f76bd5f </ci>
              <ci> mw6018b9ab_2f00_4885_8fe3_95e6fa960cbe </ci>
            </apply>
          </math>
        </kineticLaw>
      </reaction>
      <reaction id="mwe877ee18_7889_4587_bd81_abf7753c45fa" name="v52" reversible="false" fast="false">
        <listOfReactants>
          <speciesReference species="mw820db4c8_dc1e_4893_8541_f53a1ce15cbe" stoichiometry="1"/>
          <speciesReference species="mw0c1ed3f0_a4f5_40aa_82db_5a95501a6118" stoichiometry="1"/>
          <speciesReference species="mwffc93595_7e07_449d_b428_784fb5c08071" stoichiometry="1"/>
          <speciesReference species="mw4be5ea91_7821_4c56_bc33_32d7f3557b2b" stoichiometry="1"/>
        </listOfReactants>
        <listOfProducts>
          <speciesReference species="mw872ef405_fe92_4e36_92ac_a6f10dc149c6" stoichiometry="1"/>
          <speciesReference species="mw0c1ed3f0_a4f5_40aa_82db_5a95501a6118" stoichiometry="1"/>
          <speciesReference species="mwffc93595_7e07_449d_b428_784fb5c08071" stoichiometry="1"/>
          <speciesReference species="mw4be5ea91_7821_4c56_bc33_32d7f3557b2b" stoichiometry="1"/>
        </listOfProducts>
        <kineticLaw>
          <math xmlns="http://www.w3.org/1998/Math/MathML">
            <apply>
              <times/>
              <apply>
                <divide/>
                <apply>
                  <times/>
                  <ci> mw6bc3f2bf_b269_4a25_913f_401a1a1ac0d2 </ci>
                  <apply>
                    <divide/>
                    <apply>
                      <plus/>
                      <ci> mw0c1ed3f0_a4f5_40aa_82db_5a95501a6118 </ci>
                      <ci> mw4be5ea91_7821_4c56_bc33_32d7f3557b2b </ci>
                      <cn type="integer"> 1 </cn>
                    </apply>
                    <apply>
                      <plus/>
                      <ci> mwffc93595_7e07_449d_b428_784fb5c08071 </ci>
                      <cn type="integer"> 1 </cn>
                    </apply>
                  </apply>
                </apply>
                <apply>
                  <plus/>
                  <apply>
                    <divide/>
                    <apply>
                      <plus/>
                      <ci> mw0c1ed3f0_a4f5_40aa_82db_5a95501a6118 </ci>
                      <ci> mw4be5ea91_7821_4c56_bc33_32d7f3557b2b </ci>
                      <cn type="integer"> 1 </cn>
                    </apply>
                    <apply>
                      <plus/>
                      <ci> mwffc93595_7e07_449d_b428_784fb5c08071 </ci>
                      <cn type="integer"> 1 </cn>
                    </apply>
                  </apply>
                  <ci> mwb5021ac1_ffda_4d42_93fb_09aff9a65ee2 </ci>
                </apply>
              </apply>
              <ci> mw820db4c8_dc1e_4893_8541_f53a1ce15cbe </ci>
            </apply>
          </math>
        </kineticLaw>
      </reaction>
      <reaction id="mwc6760a7b_d990_438d_baaf_27df4e6dd327" name="v53" reversible="false" fast="false">
        <listOfReactants>
          <speciesReference species="mwd720b262_a19d_450b_b7dd_1d1d883f1d77" stoichiometry="1"/>
          <speciesReference species="mw2fc36aa6_8f6c_4f17_ae0d_8dde849fe805" stoichiometry="1"/>
          <speciesReference species="mw872ef405_fe92_4e36_92ac_a6f10dc149c6" stoichiometry="1"/>
          <speciesReference species="mwa5443388_3c7a_44fc_ab86_c9faf689e29f" stoichiometry="1"/>
          <speciesReference species="mw31a956cd_b94d_457e_8207_5d4f7cf56b11" stoichiometry="1"/>
          <speciesReference species="mwaf51c58c_dbb3_4d83_9768_2b1cb1bffe3f" stoichiometry="1"/>
        </listOfReactants>
        <listOfProducts>
          <speciesReference species="mw2fc36aa6_8f6c_4f17_ae0d_8dde849fe805" stoichiometry="1"/>
          <speciesReference species="mw872ef405_fe92_4e36_92ac_a6f10dc149c6" stoichiometry="1"/>
          <speciesReference species="mw90356b4b_3946_447c_b471_d2a0f74b3519" stoichiometry="1"/>
          <speciesReference species="mwa5443388_3c7a_44fc_ab86_c9faf689e29f" stoichiometry="1"/>
          <speciesReference species="mw31a956cd_b94d_457e_8207_5d4f7cf56b11" stoichiometry="1"/>
          <speciesReference species="mwaf51c58c_dbb3_4d83_9768_2b1cb1bffe3f" stoichiometry="1"/>
        </listOfProducts>
        <kineticLaw>
          <math xmlns="http://www.w3.org/1998/Math/MathML">
            <apply>
              <times/>
              <ci> mwd720b262_a19d_450b_b7dd_1d1d883f1d77 </ci>
              <ci> mw851eeb6e_9eaf_452b_9d45_5346fea0de3b </ci>
              <apply>
                <plus/>
                <cn> 0.01 </cn>
                <apply>
                  <divide/>
                  <ci> mw2fc36aa6_8f6c_4f17_ae0d_8dde849fe805 </ci>
                  <apply>
                    <plus/>
                    <ci> mw2fc36aa6_8f6c_4f17_ae0d_8dde849fe805 </ci>
                    <ci> mwae1afd96_868f_433b_a006_57d53403a3da </ci>
                  </apply>
                </apply>
              </apply>
              <apply>
                <divide/>
                <ci> mw872ef405_fe92_4e36_92ac_a6f10dc149c6 </ci>
                <apply>
                  <plus/>
                  <ci> mw872ef405_fe92_4e36_92ac_a6f10dc149c6 </ci>
                  <ci> mwd52dc22d_fdf8_4e6d_9ae3_4e6e2b885717 </ci>
                </apply>
              </apply>
              <apply>
                <plus/>
                <ci> mwa5443388_3c7a_44fc_ab86_c9faf689e29f </ci>
                <cn type="integer"> 15000 </cn>
              </apply>
              <apply>
                <plus/>
                <cn> 0.02 </cn>
                <apply>
                  <divide/>
                  <ci> mwaf51c58c_dbb3_4d83_9768_2b1cb1bffe3f </ci>
                  <apply>
                    <plus/>
                    <ci> mwaf51c58c_dbb3_4d83_9768_2b1cb1bffe3f </ci>
                    <ci> mw5a15b767_4e0b_40dc_8cf6_e04163eda592 </ci>
                  </apply>
                </apply>
              </apply>
              <apply>
                <plus/>
                <cn> 0.1 </cn>
                <apply>
                  <divide/>
                  <ci> mw31a956cd_b94d_457e_8207_5d4f7cf56b11 </ci>
                  <apply>
                    <plus/>
                    <ci> mw31a956cd_b94d_457e_8207_5d4f7cf56b11 </ci>
                    <ci> mw7fffa0a9_2a3b_4158_9118_37196120abce </ci>
                  </apply>
                </apply>
              </apply>
            </apply>
          </math>
        </kineticLaw>
      </reaction>
      <reaction id="mw5c7e3407_da02_4556_b127_eecc79dcb568" name="v54" reversible="false" fast="false">
        <listOfReactants>
          <speciesReference species="mw3ecb94db_e044_4711_a18f_d3d5983a7537" stoichiometry="1"/>
          <speciesReference species="mwcc07ef6c_99d2_4462_b437_0f7e8d308078" stoichiometry="1"/>
          <speciesReference species="mwaf51c58c_dbb3_4d83_9768_2b1cb1bffe3f" stoichiometry="1"/>
        </listOfReactants>
        <listOfProducts>
          <speciesReference species="mw5d5cdcbc_858c_43a2_9d7d_6a09060a820b" stoichiometry="1"/>
          <speciesReference species="mwcc07ef6c_99d2_4462_b437_0f7e8d308078" stoichiometry="1"/>
          <speciesReference species="mwaf51c58c_dbb3_4d83_9768_2b1cb1bffe3f" stoichiometry="1"/>
        </listOfProducts>
        <kineticLaw>
          <math xmlns="http://www.w3.org/1998/Math/MathML">
            <apply>
              <times/>
              <ci> mw07e3e9ec_d6e1_4605_a6b8_178f1b22e74d </ci>
              <apply>
                <plus/>
                <cn> 0.1 </cn>
                <apply>
                  <divide/>
                  <ci> mwaf51c58c_dbb3_4d83_9768_2b1cb1bffe3f </ci>
                  <apply>
                    <plus/>
                    <ci> mwaf51c58c_dbb3_4d83_9768_2b1cb1bffe3f </ci>
                    <ci> mw76612e3e_7288_4dc9_bdbf_0c6fb560cd31 </ci>
                  </apply>
                </apply>
              </apply>
              <apply>
                <minus/>
                <cn> 1.4 </cn>
                <apply>
                  <divide/>
                  <ci> mwcc07ef6c_99d2_4462_b437_0f7e8d308078 </ci>
                  <apply>
                    <plus/>
                    <ci> mwcc07ef6c_99d2_4462_b437_0f7e8d308078 </ci>
                    <ci> mw7e518235_fca6_496d_a377_4d3b70ebe91c </ci>
                  </apply>
                </apply>
              </apply>
              <ci> mw3ecb94db_e044_4711_a18f_d3d5983a7537 </ci>
            </apply>
          </math>
        </kineticLaw>
      </reaction>
      <reaction id="mw831fa96c_b6ca_498c_a04b_13f697827010" name="v55" reversible="false" fast="false">
        <listOfReactants>
          <speciesReference species="mw98f56241_b889_45bd_bc4f_9d9829e6a323" stoichiometry="1"/>
          <speciesReference species="mw9fc4097e_0f6a_499e_881c_cc0ad8b06ecb" stoichiometry="1"/>
        </listOfReactants>
        <listOfProducts>
          <speciesReference species="mwf3e3699c_f76d_4882_8dbb_297db3d93c0e" stoichiometry="1"/>
          <speciesReference species="mw9fc4097e_0f6a_499e_881c_cc0ad8b06ecb" stoichiometry="1"/>
        </listOfProducts>
        <kineticLaw>
          <math xmlns="http://www.w3.org/1998/Math/MathML">
            <apply>
              <times/>
              <ci> mw98f56241_b889_45bd_bc4f_9d9829e6a323 </ci>
              <ci> mwe729d4af_b588_4dea_bf5c_addec24347a8 </ci>
              <ci> mw9fc4097e_0f6a_499e_881c_cc0ad8b06ecb </ci>
            </apply>
          </math>
        </kineticLaw>
      </reaction>
      <reaction id="mw5a60c57e_851d_4cab_9c41_7e09cc10b027" name="v56" reversible="false" fast="false">
        <notes>
          <body xmlns="http://www.w3.org/1999/xhtml"/>
        </notes>
        <listOfReactants>
          <speciesReference species="mw66be7792_a364_4519_8940_44e7963d8fab" stoichiometry="1"/>
          <speciesReference species="mwffc93595_7e07_449d_b428_784fb5c08071" stoichiometry="1"/>
        </listOfReactants>
        <listOfProducts>
          <speciesReference species="mw8d031eab_429a_4b63_9d7f_d5f992fb040c" stoichiometry="1"/>
          <speciesReference species="mwffc93595_7e07_449d_b428_784fb5c08071" stoichiometry="1"/>
        </listOfProducts>
        <kineticLaw>
          <math xmlns="http://www.w3.org/1998/Math/MathML">
            <apply>
              <times/>
              <ci> mw65145e73_17a6_45c0_a89b_237e576b9d51 </ci>
              <apply>
                <plus/>
                <cn> 0.07 </cn>
                <apply>
                  <divide/>
                  <ci> mwffc93595_7e07_449d_b428_784fb5c08071 </ci>
                  <apply>
                    <plus/>
                    <ci> mwffc93595_7e07_449d_b428_784fb5c08071 </ci>
                    <ci> mwedfb49d5_4f56_4d5e_b64a_19c9d5911ef3 </ci>
                  </apply>
                </apply>
              </apply>
              <ci> mw66be7792_a364_4519_8940_44e7963d8fab </ci>
            </apply>
          </math>
        </kineticLaw>
      </reaction>
      <reaction id="mw94cdaa98_164e_4d6a_92ce_1d341cb3db0c" name="v57" reversible="false" fast="false">
        <listOfReactants>
          <speciesReference species="mw8d031eab_429a_4b63_9d7f_d5f992fb040c" stoichiometry="1"/>
          <speciesReference species="mwf115d948_d9ef_41f4_b102_3f60cbd4390f" stoichiometry="1"/>
        </listOfReactants>
        <listOfProducts>
          <speciesReference species="mw9fc4097e_0f6a_499e_881c_cc0ad8b06ecb" stoichiometry="1"/>
          <speciesReference species="mwf115d948_d9ef_41f4_b102_3f60cbd4390f" stoichiometry="1"/>
        </listOfProducts>
        <kineticLaw>
          <math xmlns="http://www.w3.org/1998/Math/MathML">
            <apply>
              <times/>
              <ci> mw1467f56a_a072_4061_b6d5_777143bd473f </ci>
              <ci> mw8d031eab_429a_4b63_9d7f_d5f992fb040c </ci>
              <ci> mwf115d948_d9ef_41f4_b102_3f60cbd4390f </ci>
            </apply>
          </math>
        </kineticLaw>
      </reaction>
      <reaction id="mw849fb698_4399_4c0d_adfb_2441bec3c67d" name="v58" reversible="true" fast="false">
        <listOfReactants>
          <speciesReference species="mwf3e3699c_f76d_4882_8dbb_297db3d93c0e" stoichiometry="1"/>
        </listOfReactants>
        <listOfProducts>
          <speciesReference species="mwca067e7b_73db_4dfd_936f_68a72e489222" stoichiometry="1"/>
        </listOfProducts>
        <kineticLaw>
          <math xmlns="http://www.w3.org/1998/Math/MathML">
            <apply>
              <minus/>
              <apply>
                <times/>
                <ci> mwb962cd27_2cda_495b_903d_8a8611c4c87c </ci>
                <ci> mwf3e3699c_f76d_4882_8dbb_297db3d93c0e </ci>
              </apply>
              <apply>
                <times/>
                <ci> mwf8d7646b_7dcd_4eb5_9fce_4743714a1dbb </ci>
                <ci> mwca067e7b_73db_4dfd_936f_68a72e489222 </ci>
              </apply>
            </apply>
          </math>
        </kineticLaw>
      </reaction>
      <reaction id="mw298e7f72_8d0d_48d7_b5eb_1b09793193a4" name="v59" reversible="true" fast="false">
        <listOfReactants>
          <speciesReference species="mw5d5cdcbc_858c_43a2_9d7d_6a09060a820b" stoichiometry="1"/>
        </listOfReactants>
        <listOfProducts>
          <speciesReference species="mwa1aefb83_557b_4625_8267_ef9d230ea25e" stoichiometry="1"/>
        </listOfProducts>
        <kineticLaw>
          <math xmlns="http://www.w3.org/1998/Math/MathML">
            <apply>
              <minus/>
              <apply>
                <times/>
                <ci> mwb962cd27_2cda_495b_903d_8a8611c4c87c </ci>
                <ci> mw5d5cdcbc_858c_43a2_9d7d_6a09060a820b </ci>
              </apply>
              <apply>
                <times/>
                <ci> mwf8d7646b_7dcd_4eb5_9fce_4743714a1dbb </ci>
                <ci> mwa1aefb83_557b_4625_8267_ef9d230ea25e </ci>
              </apply>
            </apply>
          </math>
        </kineticLaw>
      </reaction>
      <reaction id="mw14691a4e_b829_4525_8ae4_b1d2905316a8" name="v60" reversible="true" fast="false">
        <listOfReactants>
          <speciesReference species="mwca067e7b_73db_4dfd_936f_68a72e489222" stoichiometry="1"/>
          <speciesReference species="mw582b0563_fb58_4bd4_8cf9_9c36adb69bde" stoichiometry="1"/>
        </listOfReactants>
        <listOfProducts>
          <speciesReference species="mw2994adbe_de60_4946_80ed_b96532c4d657" stoichiometry="1"/>
        </listOfProducts>
        <kineticLaw>
          <math xmlns="http://www.w3.org/1998/Math/MathML">
            <apply>
              <minus/>
              <apply>
                <times/>
                <ci> mwcdf65344_dc00_41df_ba0b_8b8a3f947f35 </ci>
                <ci> mwca067e7b_73db_4dfd_936f_68a72e489222 </ci>
                <ci> mw582b0563_fb58_4bd4_8cf9_9c36adb69bde </ci>
              </apply>
              <apply>
                <times/>
                <ci> mwddb5cd58_e81e_47e1_8954_095c0cf0716b </ci>
                <ci> mw2994adbe_de60_4946_80ed_b96532c4d657 </ci>
              </apply>
            </apply>
          </math>
        </kineticLaw>
      </reaction>
      <reaction id="mw5a5502bc_f595_4eb0_97fe_b54399281763" name="v61" reversible="true" fast="false">
        <listOfReactants>
          <speciesReference species="mwa1aefb83_557b_4625_8267_ef9d230ea25e" stoichiometry="1"/>
          <speciesReference species="mw582b0563_fb58_4bd4_8cf9_9c36adb69bde" stoichiometry="1"/>
        </listOfReactants>
        <listOfProducts>
          <speciesReference species="mw2fc36aa6_8f6c_4f17_ae0d_8dde849fe805" stoichiometry="1"/>
        </listOfProducts>
        <kineticLaw>
          <math xmlns="http://www.w3.org/1998/Math/MathML">
            <apply>
              <minus/>
              <apply>
                <times/>
                <ci> mwcdf65344_dc00_41df_ba0b_8b8a3f947f35 </ci>
                <ci> mwa1aefb83_557b_4625_8267_ef9d230ea25e </ci>
                <ci> mw582b0563_fb58_4bd4_8cf9_9c36adb69bde </ci>
              </apply>
              <apply>
                <times/>
                <ci> mwddb5cd58_e81e_47e1_8954_095c0cf0716b </ci>
                <ci> mw2fc36aa6_8f6c_4f17_ae0d_8dde849fe805 </ci>
              </apply>
            </apply>
          </math>
        </kineticLaw>
      </reaction>
      <reaction id="mwdcce89f4_fc19_4512_942b_cec59b03ed8b" name="v62" reversible="true" fast="false">
        <listOfReactants>
          <speciesReference species="mwa02998f8_9163_4cac_b37c_ee73ed7dc881" stoichiometry="1"/>
          <speciesReference species="mwd557408e_6858_41a1_94df_7dc44c11d7f4" stoichiometry="1"/>
        </listOfReactants>
        <listOfProducts>
          <speciesReference species="mw22ef6c97_c3d3_4a15_a4db_fd7f6ee0ce5d" stoichiometry="1"/>
        </listOfProducts>
        <kineticLaw>
          <math xmlns="http://www.w3.org/1998/Math/MathML">
            <apply>
              <minus/>
              <apply>
                <times/>
                <ci> mw68122b39_ebc6_4f99_815f_beed540539bd </ci>
                <ci> mwa02998f8_9163_4cac_b37c_ee73ed7dc881 </ci>
                <ci> mwd557408e_6858_41a1_94df_7dc44c11d7f4 </ci>
              </apply>
              <apply>
                <times/>
                <ci> mw54727efe_fad5_47bb_a665_66b68b1e8886 </ci>
                <ci> mw22ef6c97_c3d3_4a15_a4db_fd7f6ee0ce5d </ci>
              </apply>
            </apply>
          </math>
        </kineticLaw>
      </reaction>
      <reaction id="mwedc437ca_710d_4b56_bf9a_f3108163c21e" name="v63" reversible="false" fast="false">
        <listOfReactants>
          <speciesReference species="mw22ef6c97_c3d3_4a15_a4db_fd7f6ee0ce5d" stoichiometry="1"/>
          <speciesReference species="mw5d5cdcbc_858c_43a2_9d7d_6a09060a820b" stoichiometry="1"/>
        </listOfReactants>
        <listOfProducts>
          <speciesReference species="mw65677f28_24ca_403d_a2d1_2d326352b9c9" stoichiometry="1"/>
          <speciesReference species="mwd557408e_6858_41a1_94df_7dc44c11d7f4" stoichiometry="1"/>
        </listOfProducts>
        <kineticLaw>
          <math xmlns="http://www.w3.org/1998/Math/MathML">
            <apply>
              <times/>
              <ci> mw3ef05e1b_0f5f_4931_a35a_c52fbda75e33 </ci>
              <ci> mw22ef6c97_c3d3_4a15_a4db_fd7f6ee0ce5d </ci>
              <ci> mw5d5cdcbc_858c_43a2_9d7d_6a09060a820b </ci>
            </apply>
          </math>
        </kineticLaw>
      </reaction>
      <reaction id="mw2f0c0f6a_ab92_4bfb_a8e3_417ec1052439" name="v64" reversible="false" fast="false">
        <listOfReactants>
          <speciesReference species="mwf3e3699c_f76d_4882_8dbb_297db3d93c0e" stoichiometry="1"/>
          <speciesReference species="mw22ef6c97_c3d3_4a15_a4db_fd7f6ee0ce5d" stoichiometry="1"/>
        </listOfReactants>
        <listOfProducts>
          <speciesReference species="mw19013081_511f_4f8e_ad1b_878d78e8d959" stoichiometry="1"/>
          <speciesReference species="mwd557408e_6858_41a1_94df_7dc44c11d7f4" stoichiometry="1"/>
        </listOfProducts>
        <kineticLaw>
          <math xmlns="http://www.w3.org/1998/Math/MathML">
            <apply>
              <times/>
              <ci> mwab014bee_5a05_49dd_b494_b65fcd9a66e6 </ci>
              <ci> mwf3e3699c_f76d_4882_8dbb_297db3d93c0e </ci>
              <ci> mw22ef6c97_c3d3_4a15_a4db_fd7f6ee0ce5d </ci>
            </apply>
          </math>
        </kineticLaw>
      </reaction>
      <reaction id="mwd949c6f8_34b7_4e92_a375_2a45ec675fc0" name="v65" reversible="false" fast="false">
        <listOfReactants>
          <speciesReference species="mw65677f28_24ca_403d_a2d1_2d326352b9c9" stoichiometry="1"/>
        </listOfReactants>
        <listOfProducts>
          <speciesReference species="mw656325f4_4a29_442d_a39c_f82d46d0ef79" stoichiometry="1"/>
        </listOfProducts>
        <kineticLaw>
          <math xmlns="http://www.w3.org/1998/Math/MathML">
            <apply>
              <times/>
              <ci> mw86d5fed3_d33f_425e_8cbb_f95f0d44d9a3 </ci>
              <ci> mw65677f28_24ca_403d_a2d1_2d326352b9c9 </ci>
            </apply>
          </math>
        </kineticLaw>
      </reaction>
      <reaction id="mw980d4663_6a60_4e9b_a91a_8e18f639fe7b" name="v66" reversible="false" fast="false">
        <listOfReactants>
          <speciesReference species="mwa49b4e08_22d5_40c0_ab32_cecc4155382c" stoichiometry="1"/>
        </listOfReactants>
        <listOfProducts>
          <speciesReference species="mwa10ffd49_b456_4af4_bd06_a888246ce9f4" stoichiometry="1"/>
          <speciesReference species="mw656325f4_4a29_442d_a39c_f82d46d0ef79" stoichiometry="1"/>
        </listOfProducts>
        <kineticLaw>
          <math xmlns="http://www.w3.org/1998/Math/MathML">
            <apply>
              <times/>
              <ci> mw5f06044e_df9c_4b1d_bc2b_b7b2b261b50a </ci>
              <ci> mwa49b4e08_22d5_40c0_ab32_cecc4155382c </ci>
            </apply>
          </math>
        </kineticLaw>
      </reaction>
      <reaction id="mw21352446_92a7_4873_908c_20b71e8e414e" name="v67" reversible="false" fast="false">
        <listOfReactants>
          <speciesReference species="mwc35edeaf_d8e4_4c0d_bea9_e14bcac4fdcb" stoichiometry="1"/>
        </listOfReactants>
        <listOfProducts>
          <speciesReference species="mwc2353fdb_c1ea_4d71_8990_4c29e68a1adc" stoichiometry="1"/>
          <speciesReference species="mwc35edeaf_d8e4_4c0d_bea9_e14bcac4fdcb" stoichiometry="1"/>
        </listOfProducts>
        <kineticLaw>
          <math xmlns="http://www.w3.org/1998/Math/MathML">
            <apply>
              <times/>
              <ci> mw86768995_ca64_426f_836a_0535c5f0fbf6 </ci>
              <ci> mwc35edeaf_d8e4_4c0d_bea9_e14bcac4fdcb </ci>
            </apply>
          </math>
        </kineticLaw>
      </reaction>
      <reaction id="mw09040dee_a747_4ef0_961e_fead266845bf" name="v68" reversible="true" fast="false">
        <listOfReactants>
          <speciesReference species="mwcc07ef6c_99d2_4462_b437_0f7e8d308078" stoichiometry="1"/>
          <speciesReference species="mwc35edeaf_d8e4_4c0d_bea9_e14bcac4fdcb" stoichiometry="1"/>
        </listOfReactants>
        <listOfProducts>
          <speciesReference species="mwdf5d2fab_c72b_4335_a90e_029b692ea271" stoichiometry="1"/>
        </listOfProducts>
        <kineticLaw>
          <math xmlns="http://www.w3.org/1998/Math/MathML">
            <apply>
              <minus/>
              <apply>
                <times/>
                <ci> mw46d05e78_06de_4c2d_9bcd_a1bad10fd683 </ci>
                <ci> mwcc07ef6c_99d2_4462_b437_0f7e8d308078 </ci>
                <ci> mwc35edeaf_d8e4_4c0d_bea9_e14bcac4fdcb </ci>
              </apply>
              <apply>
                <times/>
                <ci> mwd774461e_fed7_4d98_82a5_f420623aa48d </ci>
                <ci> mwdf5d2fab_c72b_4335_a90e_029b692ea271 </ci>
              </apply>
            </apply>
          </math>
        </kineticLaw>
      </reaction>
      <reaction id="mwdcc1135c_5b5b_40fc_832c_8fa6f6e693b6" name="v69" reversible="false" fast="false">
        <listOfReactants>
          <speciesReference species="mwdf5d2fab_c72b_4335_a90e_029b692ea271" stoichiometry="1"/>
        </listOfReactants>
        <listOfProducts>
          <speciesReference species="mwcc07ef6c_99d2_4462_b437_0f7e8d308078" stoichiometry="1"/>
          <speciesReference species="mw656325f4_4a29_442d_a39c_f82d46d0ef79" stoichiometry="1"/>
        </listOfProducts>
        <kineticLaw>
          <math xmlns="http://www.w3.org/1998/Math/MathML">
            <apply>
              <times/>
              <ci> mw94cd52e2_b232_4100_9c28_db427f76bd5f </ci>
              <ci> mwdf5d2fab_c72b_4335_a90e_029b692ea271 </ci>
            </apply>
          </math>
        </kineticLaw>
      </reaction>
      <reaction id="mw48e39cc9_e965_497c_bdb0_c589a433faa2" name="v70" reversible="false" fast="false">
        <listOfReactants>
          <speciesReference species="mw2346518c_c9b9_4973_aa22_8c7d07ffeec4" stoichiometry="1"/>
        </listOfReactants>
        <listOfProducts>
          <speciesReference species="mwc35edeaf_d8e4_4c0d_bea9_e14bcac4fdcb" stoichiometry="1"/>
        </listOfProducts>
        <kineticLaw>
          <math xmlns="http://www.w3.org/1998/Math/MathML">
            <apply>
              <times/>
              <ci> mw3fefd5e4_7762_4eef_9f35_d60a05e37c68 </ci>
              <ci> mw2346518c_c9b9_4973_aa22_8c7d07ffeec4 </ci>
            </apply>
          </math>
        </kineticLaw>
      </reaction>
      <reaction id="mw50155bf2_a8d6_44c7_8acd_22ac983e1126" name="v71" reversible="false" fast="false">
        <listOfReactants>
          <speciesReference species="mwbb9dce86_98a8_47c9_9136_9f711f4f25c3" stoichiometry="1"/>
        </listOfReactants>
        <listOfProducts>
          <speciesReference species="mw48fb08c8_269a_4a71_bc8c_d1abaa411d09" stoichiometry="1"/>
        </listOfProducts>
        <kineticLaw>
          <math xmlns="http://www.w3.org/1998/Math/MathML">
            <apply>
              <times/>
              <ci> mw6f420e0a_5319_4ee9_8577_4f2206e415eb </ci>
              <ci> mwbb9dce86_98a8_47c9_9136_9f711f4f25c3 </ci>
            </apply>
          </math>
        </kineticLaw>
      </reaction>
      <reaction id="mw2ec67d1c_4046_4521_8d78_fb26f5505c10" name="v72" reversible="false" fast="false">
        <notes>
          <body xmlns="http://www.w3.org/1999/xhtml"/>
        </notes>
        <listOfReactants>
          <speciesReference species="mw037dee4f_ddd6_4c6a_80b2_a0d57f75cd51" stoichiometry="1"/>
          <speciesReference species="mwcc07ef6c_99d2_4462_b437_0f7e8d308078" stoichiometry="1"/>
          <speciesReference species="mw2fc36aa6_8f6c_4f17_ae0d_8dde849fe805" stoichiometry="1"/>
          <speciesReference species="mw2994adbe_de60_4946_80ed_b96532c4d657" stoichiometry="1"/>
          <speciesReference species="mwbd22814e_1034_4139_94db_dfb7170411a0" stoichiometry="1"/>
          <speciesReference species="mw41b51fea_0178_488a_8e5e_2c5c0b98745b" stoichiometry="1"/>
        </listOfReactants>
        <listOfProducts>
          <speciesReference species="mwbb99b10f_2fdc_4ab3_a166_9c7108e49036" stoichiometry="1"/>
          <speciesReference species="mwcc07ef6c_99d2_4462_b437_0f7e8d308078" stoichiometry="1"/>
          <speciesReference species="mw2fc36aa6_8f6c_4f17_ae0d_8dde849fe805" stoichiometry="1"/>
          <speciesReference species="mw2994adbe_de60_4946_80ed_b96532c4d657" stoichiometry="1"/>
          <speciesReference species="mwbd22814e_1034_4139_94db_dfb7170411a0" stoichiometry="1"/>
          <speciesReference species="mw41b51fea_0178_488a_8e5e_2c5c0b98745b" stoichiometry="1"/>
        </listOfProducts>
        <kineticLaw>
          <math xmlns="http://www.w3.org/1998/Math/MathML">
            <apply>
              <times/>
              <ci> mw037dee4f_ddd6_4c6a_80b2_a0d57f75cd51 </ci>
              <ci> mwa1b9e4a3_3fff_4a71_bf3c_aa9148d467a4 </ci>
              <apply>
                <plus/>
                <cn> 0.1 </cn>
                <apply>
                  <divide/>
                  <apply>
                    <times/>
                    <ci> mw2fc36aa6_8f6c_4f17_ae0d_8dde849fe805 </ci>
                    <ci> mw2994adbe_de60_4946_80ed_b96532c4d657 </ci>
                  </apply>
                  <apply>
                    <plus/>
                    <apply>
                      <times/>
                      <ci> mw2fc36aa6_8f6c_4f17_ae0d_8dde849fe805 </ci>
                      <ci> mw2994adbe_de60_4946_80ed_b96532c4d657 </ci>
                    </apply>
                    <ci> mwcb8662ea_1bd7_48ec_bf02_918960b4d151 </ci>
                  </apply>
                </apply>
              </apply>
              <apply>
                <minus/>
                <cn> 1.1 </cn>
                <apply>
                  <divide/>
                  <ci> mwcc07ef6c_99d2_4462_b437_0f7e8d308078 </ci>
                  <apply>
                    <plus/>
                    <ci> mwcc07ef6c_99d2_4462_b437_0f7e8d308078 </ci>
                    <ci> mw5e4a7f2c_ac22_41da_b19f_948535d5284e </ci>
                  </apply>
                </apply>
              </apply>
              <apply>
                <plus/>
                <cn> 0.01 </cn>
                <apply>
                  <divide/>
                  <ci> mwbd22814e_1034_4139_94db_dfb7170411a0 </ci>
                  <apply>
                    <plus/>
                    <ci> mwbd22814e_1034_4139_94db_dfb7170411a0 </ci>
                    <ci> mwba01dbb6_9e9c_4a85_8a15_8d3992afe785 </ci>
                  </apply>
                </apply>
              </apply>
              <apply>
                <divide/>
                <ci> mw41b51fea_0178_488a_8e5e_2c5c0b98745b </ci>
                <apply>
                  <plus/>
                  <ci> mw41b51fea_0178_488a_8e5e_2c5c0b98745b </ci>
                  <ci> mwe0733836_66cd_46dd_ad73_15067c03a800 </ci>
                </apply>
              </apply>
            </apply>
          </math>
        </kineticLaw>
      </reaction>
      <reaction id="mw6f3b00e1_8782_43bc_a38a_779146cd1282" name="v73" reversible="false" fast="false">
        <listOfReactants>
          <speciesReference species="mw6f168e79_e787_465f_b452_4cafa4db816a" stoichiometry="1"/>
          <speciesReference species="mw2fc36aa6_8f6c_4f17_ae0d_8dde849fe805" stoichiometry="1"/>
          <speciesReference species="mwffc93595_7e07_449d_b428_784fb5c08071" stoichiometry="1"/>
          <speciesReference species="mw2994adbe_de60_4946_80ed_b96532c4d657" stoichiometry="1"/>
          <speciesReference species="mwd564b5a3_92a0_4021_84a0_fcb71a2af442" stoichiometry="1"/>
          <speciesReference species="mwaf51c58c_dbb3_4d83_9768_2b1cb1bffe3f" stoichiometry="1"/>
          <speciesReference species="mw41b51fea_0178_488a_8e5e_2c5c0b98745b" stoichiometry="1"/>
          <speciesReference species="mwbd22814e_1034_4139_94db_dfb7170411a0" stoichiometry="1"/>
          <speciesReference species="mw02a55f13_3df4_40ae_b741_a7ea5dd2a0c6" stoichiometry="1"/>
        </listOfReactants>
        <listOfProducts>
          <speciesReference species="mwa0f496c4_1daa_4a90_9f7f_2b7c554ef001" stoichiometry="1"/>
          <speciesReference species="mw2fc36aa6_8f6c_4f17_ae0d_8dde849fe805" stoichiometry="1"/>
          <speciesReference species="mwffc93595_7e07_449d_b428_784fb5c08071" stoichiometry="1"/>
          <speciesReference species="mw2994adbe_de60_4946_80ed_b96532c4d657" stoichiometry="1"/>
          <speciesReference species="mwd564b5a3_92a0_4021_84a0_fcb71a2af442" stoichiometry="1"/>
          <speciesReference species="mwaf51c58c_dbb3_4d83_9768_2b1cb1bffe3f" stoichiometry="1"/>
          <speciesReference species="mw41b51fea_0178_488a_8e5e_2c5c0b98745b" stoichiometry="1"/>
          <speciesReference species="mwbd22814e_1034_4139_94db_dfb7170411a0" stoichiometry="1"/>
          <speciesReference species="mw02a55f13_3df4_40ae_b741_a7ea5dd2a0c6" stoichiometry="1"/>
        </listOfProducts>
        <kineticLaw>
          <math xmlns="http://www.w3.org/1998/Math/MathML">
            <apply>
              <times/>
              <ci> mw8a46bcab_6598_4df8_acd0_5a70a22e7651 </ci>
              <apply>
                <plus/>
                <cn> 0.01 </cn>
                <apply>
                  <divide/>
                  <apply>
                    <plus/>
                    <ci> mw2fc36aa6_8f6c_4f17_ae0d_8dde849fe805 </ci>
                    <ci> mw2994adbe_de60_4946_80ed_b96532c4d657 </ci>
                  </apply>
                  <apply>
                    <plus/>
                    <ci> mw2fc36aa6_8f6c_4f17_ae0d_8dde849fe805 </ci>
                    <ci> mw2994adbe_de60_4946_80ed_b96532c4d657 </ci>
                    <ci> mwc453aa3f_0d21_4a8d_8430_cc0504614272 </ci>
                  </apply>
                </apply>
              </apply>
              <apply>
                <minus/>
                <cn type="integer"> 1 </cn>
                <apply>
                  <divide/>
                  <ci> mwffc93595_7e07_449d_b428_784fb5c08071 </ci>
                  <apply>
                    <plus/>
                    <ci> mwffc93595_7e07_449d_b428_784fb5c08071 </ci>
                    <ci> mw885d1660_2a29_402a_986a_55ae80eca554 </ci>
                  </apply>
                </apply>
              </apply>
              <ci> mw6f168e79_e787_465f_b452_4cafa4db816a </ci>
              <apply>
                <plus/>
                <cn> 0.1 </cn>
                <apply>
                  <divide/>
                  <ci> mwd564b5a3_92a0_4021_84a0_fcb71a2af442 </ci>
                  <apply>
                    <plus/>
                    <ci> mwd564b5a3_92a0_4021_84a0_fcb71a2af442 </ci>
                    <ci> mwabc28bf0_196b_447e_9d41_36d1b5a929a0 </ci>
                  </apply>
                </apply>
              </apply>
              <apply>
                <plus/>
                <cn> 0.1 </cn>
                <apply>
                  <divide/>
                  <ci> mwaf51c58c_dbb3_4d83_9768_2b1cb1bffe3f </ci>
                  <apply>
                    <plus/>
                    <ci> mwaf51c58c_dbb3_4d83_9768_2b1cb1bffe3f </ci>
                    <ci> mw285b3d46_51ba_446c_a157_89d7a6e67f87 </ci>
                  </apply>
                </apply>
              </apply>
              <apply>
                <plus/>
                <cn> 0.1 </cn>
                <apply>
                  <divide/>
                  <apply>
                    <times/>
                    <ci> mw41b51fea_0178_488a_8e5e_2c5c0b98745b </ci>
                    <ci> mwbd22814e_1034_4139_94db_dfb7170411a0 </ci>
                  </apply>
                  <apply>
                    <plus/>
                    <apply>
                      <times/>
                      <ci> mw41b51fea_0178_488a_8e5e_2c5c0b98745b </ci>
                      <ci> mwbd22814e_1034_4139_94db_dfb7170411a0 </ci>
                    </apply>
                    <ci> mwdf1c403d_33c1_493a_ad8a_238b679eacb0 </ci>
                  </apply>
                </apply>
              </apply>
              <apply>
                <minus/>
                <cn type="integer"> 1 </cn>
                <apply>
                  <divide/>
                  <ci> mw02a55f13_3df4_40ae_b741_a7ea5dd2a0c6 </ci>
                  <apply>
                    <plus/>
                    <ci> mw02a55f13_3df4_40ae_b741_a7ea5dd2a0c6 </ci>
                    <ci> mw086ab319_5da8_4f4a_b237_7e22c83e2d3e </ci>
                  </apply>
                </apply>
              </apply>
            </apply>
          </math>
        </kineticLaw>
      </reaction>
      <reaction id="mw0b15bb78_e0c3_45e6_bda0_6def59c6bfb1" name="v74" reversible="false" fast="false">
        <listOfReactants>
          <speciesReference species="mw6a14c066_9736_4026_ba58_107010d8a185" stoichiometry="1"/>
          <speciesReference species="mw2fc36aa6_8f6c_4f17_ae0d_8dde849fe805" stoichiometry="1"/>
          <speciesReference species="mw2994adbe_de60_4946_80ed_b96532c4d657" stoichiometry="1"/>
        </listOfReactants>
        <listOfProducts>
          <speciesReference species="mw2994adbe_de60_4946_80ed_b96532c4d657" stoichiometry="1"/>
          <speciesReference species="mw2fc36aa6_8f6c_4f17_ae0d_8dde849fe805" stoichiometry="1"/>
          <speciesReference species="mwf84b6490_e177_4bf2_9829_ee59d3c7277c" stoichiometry="1"/>
        </listOfProducts>
        <kineticLaw>
          <math xmlns="http://www.w3.org/1998/Math/MathML">
            <apply>
              <times/>
              <ci> mw1f0ae6d9_9079_4969_8c4c_732cb96269c4 </ci>
              <apply>
                <divide/>
                <apply>
                  <times/>
                  <apply>
                    <divide/>
                    <apply>
                      <power/>
                      <ci> mw2fc36aa6_8f6c_4f17_ae0d_8dde849fe805 </ci>
                      <cn type="integer"> 2 </cn>
                    </apply>
                    <apply>
                      <plus/>
                      <apply>
                        <power/>
                        <ci> mw2fc36aa6_8f6c_4f17_ae0d_8dde849fe805 </ci>
                        <cn type="integer"> 2 </cn>
                      </apply>
                      <ci> mw9b75dac8_6578_420e_bb39_7186d8224a6a </ci>
                    </apply>
                  </apply>
                  <apply>
                    <power/>
                    <ci> mw2994adbe_de60_4946_80ed_b96532c4d657 </ci>
                    <cn type="integer"> 2 </cn>
                  </apply>
                </apply>
                <apply>
                  <plus/>
                  <apply>
                    <power/>
                    <ci> mw2994adbe_de60_4946_80ed_b96532c4d657 </ci>
                    <cn type="integer"> 2 </cn>
                  </apply>
                  <ci> mw0ac6276f_8d0c_4426_9458_7ca6efc7dca5 </ci>
                </apply>
              </apply>
              <ci> mw6a14c066_9736_4026_ba58_107010d8a185 </ci>
            </apply>
          </math>
        </kineticLaw>
      </reaction>
      <reaction id="mw59e38c23_40f3_4eb0_bbd7_a8eff0180396" name="v75" reversible="false" fast="false">
        <listOfReactants>
          <speciesReference species="mwf84b6490_e177_4bf2_9829_ee59d3c7277c" stoichiometry="1"/>
        </listOfReactants>
        <listOfProducts>
          <speciesReference species="mw656325f4_4a29_442d_a39c_f82d46d0ef79" stoichiometry="1"/>
        </listOfProducts>
        <kineticLaw>
          <math xmlns="http://www.w3.org/1998/Math/MathML">
            <apply>
              <times/>
              <ci> mw3ba87737_71d6_48eb_93cd_9a1779a63e66 </ci>
              <ci> mwf84b6490_e177_4bf2_9829_ee59d3c7277c </ci>
            </apply>
          </math>
        </kineticLaw>
      </reaction>
      <reaction id="mwd6bfcc66_8807_434a_9cd7_37114895170c" name="v76" reversible="false" fast="false">
        <listOfReactants>
          <speciesReference species="mw65677f28_24ca_403d_a2d1_2d326352b9c9" stoichiometry="1"/>
        </listOfReactants>
        <listOfProducts>
          <speciesReference species="mw5d5cdcbc_858c_43a2_9d7d_6a09060a820b" stoichiometry="1"/>
        </listOfProducts>
        <kineticLaw>
          <math xmlns="http://www.w3.org/1998/Math/MathML">
            <apply>
              <times/>
              <ci> mw308690a3_d963_41a2_bd9b_edb9f49ee885 </ci>
              <ci> mw65677f28_24ca_403d_a2d1_2d326352b9c9 </ci>
            </apply>
          </math>
        </kineticLaw>
      </reaction>
      <reaction id="mw33260981_c96b_404f_b742_75e198210f40" name="v77" reversible="false" fast="false">
        <listOfReactants>
          <speciesReference species="mw19013081_511f_4f8e_ad1b_878d78e8d959" stoichiometry="1"/>
        </listOfReactants>
        <listOfProducts>
          <speciesReference species="mwf3e3699c_f76d_4882_8dbb_297db3d93c0e" stoichiometry="1"/>
        </listOfProducts>
        <kineticLaw>
          <math xmlns="http://www.w3.org/1998/Math/MathML">
            <apply>
              <times/>
              <ci> mw308690a3_d963_41a2_bd9b_edb9f49ee885 </ci>
              <ci> mw19013081_511f_4f8e_ad1b_878d78e8d959 </ci>
            </apply>
          </math>
        </kineticLaw>
      </reaction>
      <reaction id="mwcd160543_0e10_4174_bd46_3c5a7ff8d59f" name="v78" reversible="false" fast="false">
        <listOfReactants>
          <speciesReference species="mw19013081_511f_4f8e_ad1b_878d78e8d959" stoichiometry="1"/>
        </listOfReactants>
        <listOfProducts>
          <speciesReference species="mw656325f4_4a29_442d_a39c_f82d46d0ef79" stoichiometry="1"/>
        </listOfProducts>
        <kineticLaw>
          <math xmlns="http://www.w3.org/1998/Math/MathML">
            <apply>
              <times/>
              <ci> mw86d5fed3_d33f_425e_8cbb_f95f0d44d9a3 </ci>
              <ci> mw19013081_511f_4f8e_ad1b_878d78e8d959 </ci>
            </apply>
          </math>
        </kineticLaw>
      </reaction>
      <reaction id="mw446c41fa_947a_499c_b6f7_65af23b48a78" name="v79" reversible="false" fast="false">
        <listOfReactants>
          <speciesReference species="mw548ff798_e5b3_4db6_b841_fe394b135357" stoichiometry="1"/>
          <speciesReference species="mw96df428a_c3c8_42dd_879a_c7a34fbc0587" stoichiometry="1"/>
          <speciesReference species="mwabd7386a_db33_492c_bee3_7cc04e5c3b90" stoichiometry="1"/>
          <speciesReference species="mwe658cf1e_a320_41ba_8d3c_7b170ff22f2f" stoichiometry="1"/>
        </listOfReactants>
        <listOfProducts>
          <speciesReference species="mwcc07ef6c_99d2_4462_b437_0f7e8d308078" stoichiometry="1"/>
          <speciesReference species="mw96df428a_c3c8_42dd_879a_c7a34fbc0587" stoichiometry="1"/>
          <speciesReference species="mwabd7386a_db33_492c_bee3_7cc04e5c3b90" stoichiometry="1"/>
          <speciesReference species="mwe658cf1e_a320_41ba_8d3c_7b170ff22f2f" stoichiometry="1"/>
        </listOfProducts>
        <kineticLaw>
          <math xmlns="http://www.w3.org/1998/Math/MathML">
            <apply>
              <times/>
              <ci> mw6c88b350_1cea_42bb_9a11_a0fd123c454e </ci>
              <apply>
                <minus/>
                <cn type="integer"> 1 </cn>
                <apply>
                  <divide/>
                  <apply>
                    <times/>
                    <ci> mw96df428a_c3c8_42dd_879a_c7a34fbc0587 </ci>
                    <ci> mwe658cf1e_a320_41ba_8d3c_7b170ff22f2f </ci>
                    <apply>
                      <power/>
                      <ci> mwabd7386a_db33_492c_bee3_7cc04e5c3b90 </ci>
                      <cn type="integer"> 1 </cn>
                    </apply>
                  </apply>
                  <apply>
                    <plus/>
                    <apply>
                      <times/>
                      <ci> mw96df428a_c3c8_42dd_879a_c7a34fbc0587 </ci>
                      <ci> mwe658cf1e_a320_41ba_8d3c_7b170ff22f2f </ci>
                      <apply>
                        <power/>
                        <ci> mwabd7386a_db33_492c_bee3_7cc04e5c3b90 </ci>
                        <cn type="integer"> 1 </cn>
                      </apply>
                    </apply>
                    <ci> mw0cc12c35_18da_4dbe_9848_6a16f6a5d72c </ci>
                  </apply>
                </apply>
              </apply>
              <ci> mw548ff798_e5b3_4db6_b841_fe394b135357 </ci>
            </apply>
          </math>
        </kineticLaw>
      </reaction>
      <reaction id="mw52aa1dc0_38a0_45c0_a2dd_9c92ec9dfab5" name="v80" reversible="false" fast="false">
        <listOfReactants>
          <speciesReference species="mw50093a46_6d23_450f_83e9_f32a2d00abb1" stoichiometry="1"/>
        </listOfReactants>
        <listOfProducts>
          <speciesReference species="mw2c0a72a1_f3a3_46cd_8cbe_275a4cc12dee" stoichiometry="1"/>
        </listOfProducts>
        <kineticLaw>
          <math xmlns="http://www.w3.org/1998/Math/MathML">
            <apply>
              <times/>
              <ci> mw9c95e1ca_2dd0_4326_9804_3d6fe1008c4f </ci>
              <ci> mw50093a46_6d23_450f_83e9_f32a2d00abb1 </ci>
            </apply>
          </math>
        </kineticLaw>
      </reaction>
      <reaction id="mwbdfcf4c8_cfaa_460e_92d1_382db8afb431" name="v81" reversible="false" fast="false">
        <listOfReactants>
          <speciesReference species="mw2c0a72a1_f3a3_46cd_8cbe_275a4cc12dee" stoichiometry="1"/>
        </listOfReactants>
        <listOfProducts>
          <speciesReference species="mw656325f4_4a29_442d_a39c_f82d46d0ef79" stoichiometry="1"/>
        </listOfProducts>
        <kineticLaw>
          <math xmlns="http://www.w3.org/1998/Math/MathML">
            <apply>
              <times/>
              <ci> mwc29df769_ef82_419e_8f41_3be0a0e8936d </ci>
              <ci> mw2c0a72a1_f3a3_46cd_8cbe_275a4cc12dee </ci>
            </apply>
          </math>
        </kineticLaw>
      </reaction>
      <reaction id="mw473d95de_f961_4233_9aa9_0a8cb4ac3190" name="v82" reversible="false" fast="false">
        <listOfReactants>
          <speciesReference species="mwe84973fc_7abd_4cea_8b0f_dcf130c837ef" stoichiometry="1"/>
        </listOfReactants>
        <listOfProducts>
          <speciesReference species="mw656325f4_4a29_442d_a39c_f82d46d0ef79" stoichiometry="1"/>
          <speciesReference species="mw2c0a72a1_f3a3_46cd_8cbe_275a4cc12dee" stoichiometry="1"/>
        </listOfProducts>
        <kineticLaw>
          <math xmlns="http://www.w3.org/1998/Math/MathML">
            <apply>
              <times/>
              <ci> mw7f342c30_63bd_4da8_9a3e_49e0697a2daf </ci>
              <ci> mwe84973fc_7abd_4cea_8b0f_dcf130c837ef </ci>
            </apply>
          </math>
        </kineticLaw>
      </reaction>
      <reaction id="mw57f7d9d4_d23b_4b51_afa2_742b11c7a617" name="v83" reversible="false" fast="false">
        <listOfReactants>
          <speciesReference species="mw3bc76e57_acfc_417a_bde1_e738345411ec" stoichiometry="1"/>
        </listOfReactants>
        <listOfProducts>
          <speciesReference species="mw656325f4_4a29_442d_a39c_f82d46d0ef79" stoichiometry="1"/>
          <speciesReference species="mw00f153f1_0e9e_465e_b9b6_02887cb8c475" stoichiometry="1"/>
        </listOfProducts>
        <kineticLaw>
          <math xmlns="http://www.w3.org/1998/Math/MathML">
            <apply>
              <times/>
              <ci> mw7f342c30_63bd_4da8_9a3e_49e0697a2daf </ci>
              <ci> mw3bc76e57_acfc_417a_bde1_e738345411ec </ci>
            </apply>
          </math>
        </kineticLaw>
      </reaction>
      <reaction id="mw29f49fd5_7972_4ee0_a4f0_881e6dc3f08f" name="v84" reversible="false" fast="false">
        <listOfReactants>
          <speciesReference species="mw05b82642_4495_4e72_945e_5ff58395d182" stoichiometry="1"/>
        </listOfReactants>
        <listOfProducts>
          <speciesReference species="mw656325f4_4a29_442d_a39c_f82d46d0ef79" stoichiometry="1"/>
        </listOfProducts>
        <kineticLaw>
          <math xmlns="http://www.w3.org/1998/Math/MathML">
            <apply>
              <times/>
              <ci> mw302fc511_c52f_465c_a63e_afcfc71fbeea </ci>
              <ci> mw05b82642_4495_4e72_945e_5ff58395d182 </ci>
            </apply>
          </math>
        </kineticLaw>
      </reaction>
      <reaction id="mw9b7f6aa4_dd4e_47f5_a6f4_2a393b2b9332" name="v85" reversible="false" fast="false">
        <listOfReactants>
          <speciesReference species="mw872ef405_fe92_4e36_92ac_a6f10dc149c6" stoichiometry="1"/>
        </listOfReactants>
        <listOfProducts>
          <speciesReference species="mw656325f4_4a29_442d_a39c_f82d46d0ef79" stoichiometry="1"/>
        </listOfProducts>
        <kineticLaw>
          <math xmlns="http://www.w3.org/1998/Math/MathML">
            <apply>
              <times/>
              <ci> mwca8dc9c0_4d4c_4853_be47_ec3363944f55 </ci>
              <ci> mw872ef405_fe92_4e36_92ac_a6f10dc149c6 </ci>
            </apply>
          </math>
        </kineticLaw>
      </reaction>
      <reaction id="mw4b5efcb3_138d_4cc0_bc42_1b66a2b4e438" name="v86" reversible="false" fast="false">
        <listOfReactants>
          <speciesReference species="mwedc14d6b_7168_42ca_9cec_9f8f04f9ab1c" stoichiometry="1"/>
        </listOfReactants>
        <listOfProducts>
          <speciesReference species="mw04544775_633d_45db_95e5_f311c59a7566" stoichiometry="1"/>
        </listOfProducts>
        <kineticLaw>
          <math xmlns="http://www.w3.org/1998/Math/MathML">
            <apply>
              <times/>
              <ci> mwce019fd4_81b1_4acd_aa45_bf0bea8f5ff0 </ci>
              <ci> mwedc14d6b_7168_42ca_9cec_9f8f04f9ab1c </ci>
            </apply>
          </math>
        </kineticLaw>
      </reaction>
      <reaction id="mw6a320898_d53d_4dc0_bc4d_2bb2ca73f1fd" name="v87" reversible="false" fast="false">
        <listOfReactants>
          <speciesReference species="mw04544775_633d_45db_95e5_f311c59a7566" stoichiometry="1"/>
        </listOfReactants>
        <listOfProducts>
          <speciesReference species="mw656325f4_4a29_442d_a39c_f82d46d0ef79" stoichiometry="1"/>
        </listOfProducts>
        <kineticLaw>
          <math xmlns="http://www.w3.org/1998/Math/MathML">
            <apply>
              <times/>
              <ci> mwaf0729c2_d477_409c_94d9_ac00a4e22b71 </ci>
              <ci> mw04544775_633d_45db_95e5_f311c59a7566 </ci>
            </apply>
          </math>
        </kineticLaw>
      </reaction>
      <reaction id="mw3266cfb7_9464_4c03_abb7_91f4392d90b7" name="v88" reversible="false" fast="false">
        <listOfReactants>
          <speciesReference species="mwc35edeaf_d8e4_4c0d_bea9_e14bcac4fdcb" stoichiometry="1"/>
        </listOfReactants>
        <listOfProducts>
          <speciesReference species="mw656325f4_4a29_442d_a39c_f82d46d0ef79" stoichiometry="1"/>
        </listOfProducts>
        <kineticLaw>
          <math xmlns="http://www.w3.org/1998/Math/MathML">
            <apply>
              <times/>
              <ci> mw1d4d209c_8e8a_406b_b1d4_14bb292db9c5 </ci>
              <ci> mwc35edeaf_d8e4_4c0d_bea9_e14bcac4fdcb </ci>
            </apply>
          </math>
        </kineticLaw>
      </reaction>
      <reaction id="mw38142126_f84d_4b21_adc1_cc2ed8ab0fed" name="v89" reversible="false" fast="false">
        <listOfReactants>
          <speciesReference species="mwc2353fdb_c1ea_4d71_8990_4c29e68a1adc" stoichiometry="1"/>
        </listOfReactants>
        <listOfProducts>
          <speciesReference species="mw656325f4_4a29_442d_a39c_f82d46d0ef79" stoichiometry="1"/>
        </listOfProducts>
        <kineticLaw>
          <math xmlns="http://www.w3.org/1998/Math/MathML">
            <apply>
              <times/>
              <ci> mwa0aab894_c796_420e_a8b1_93e5e501292f </ci>
              <ci> mwc2353fdb_c1ea_4d71_8990_4c29e68a1adc </ci>
            </apply>
          </math>
        </kineticLaw>
      </reaction>
      <reaction id="mwce878bc8_ccb1_47a6_a6f4_8dbe56985f33" name="v90" reversible="false" fast="false">
        <listOfReactants>
          <speciesReference species="mwcc07ef6c_99d2_4462_b437_0f7e8d308078" stoichiometry="1"/>
        </listOfReactants>
        <listOfProducts>
          <speciesReference species="mw656325f4_4a29_442d_a39c_f82d46d0ef79" stoichiometry="1"/>
        </listOfProducts>
        <kineticLaw>
          <math xmlns="http://www.w3.org/1998/Math/MathML">
            <apply>
              <times/>
              <ci> mwcbefcbb2_a0d9_4b28_873b_39a04c2730fa </ci>
              <ci> mwcc07ef6c_99d2_4462_b437_0f7e8d308078 </ci>
            </apply>
          </math>
        </kineticLaw>
      </reaction>
      <reaction id="mwf5f023e8_6854_44be_830e_16afa1a229a0" name="v91" reversible="false" fast="false">
        <listOfReactants>
          <speciesReference species="mw48fb08c8_269a_4a71_bc8c_d1abaa411d09" stoichiometry="1"/>
        </listOfReactants>
        <listOfProducts>
          <speciesReference species="mw656325f4_4a29_442d_a39c_f82d46d0ef79" stoichiometry="1"/>
        </listOfProducts>
        <kineticLaw>
          <math xmlns="http://www.w3.org/1998/Math/MathML">
            <apply>
              <times/>
              <ci> mw1d4d209c_8e8a_406b_b1d4_14bb292db9c5 </ci>
              <ci> mw48fb08c8_269a_4a71_bc8c_d1abaa411d09 </ci>
            </apply>
          </math>
        </kineticLaw>
      </reaction>
      <reaction id="mw951a1694_e485_41c4_a492_1883d38b1fd2" name="v92" reversible="false" fast="false">
        <listOfReactants>
          <speciesReference species="mwbac8d043_32c7_4d39_a164_84c42e733bbf" stoichiometry="1"/>
        </listOfReactants>
        <listOfProducts>
          <speciesReference species="mw656325f4_4a29_442d_a39c_f82d46d0ef79" stoichiometry="1"/>
        </listOfProducts>
        <kineticLaw>
          <math xmlns="http://www.w3.org/1998/Math/MathML">
            <apply>
              <times/>
              <ci> mw98eaeef1_b21b_4b39_94aa_79ffa6af59df </ci>
              <ci> mwbac8d043_32c7_4d39_a164_84c42e733bbf </ci>
            </apply>
          </math>
        </kineticLaw>
      </reaction>
      <reaction id="mw3e8dbe9a_c7bb_4198_a611_ac51b297e7ae" name="v93" reversible="false" fast="false">
        <listOfReactants>
          <speciesReference species="mw8e22b66a_ec45_4574_8416_4c981673bd17" stoichiometry="1"/>
        </listOfReactants>
        <listOfProducts>
          <speciesReference species="mw656325f4_4a29_442d_a39c_f82d46d0ef79" stoichiometry="1"/>
        </listOfProducts>
        <kineticLaw>
          <math xmlns="http://www.w3.org/1998/Math/MathML">
            <apply>
              <times/>
              <ci> mwf602d9b2_74f7_499c_bb8f_70178e32454b </ci>
              <ci> mw8e22b66a_ec45_4574_8416_4c981673bd17 </ci>
            </apply>
          </math>
        </kineticLaw>
      </reaction>
      <reaction id="mw547d1785_07b3_4af2_94b7_57d314f9455d" name="v94" reversible="true" fast="false">
        <listOfReactants>
          <speciesReference species="mwf84b6490_e177_4bf2_9829_ee59d3c7277c" stoichiometry="1"/>
        </listOfReactants>
        <listOfProducts>
          <speciesReference species="mwd557408e_6858_41a1_94df_7dc44c11d7f4" stoichiometry="1"/>
        </listOfProducts>
        <kineticLaw>
          <math xmlns="http://www.w3.org/1998/Math/MathML">
            <apply>
              <minus/>
              <apply>
                <times/>
                <ci> mwb9672a53_fef0_41b9_9de2_5072ba28d66e </ci>
                <ci> mwf84b6490_e177_4bf2_9829_ee59d3c7277c </ci>
              </apply>
              <apply>
                <times/>
                <ci> mw380f92d5_2a2a_4fcc_8ec8_47930e0ab8f9 </ci>
                <ci> mwd557408e_6858_41a1_94df_7dc44c11d7f4 </ci>
              </apply>
            </apply>
          </math>
        </kineticLaw>
      </reaction>
      <reaction id="mwda594590_9b32_45c9_b558_780436c435dd" name="v95" reversible="false" fast="false">
        <listOfReactants>
          <speciesReference species="mw69c0a8f3_394f_4af8_8bcf_e1d2a482a291" stoichiometry="1"/>
        </listOfReactants>
        <listOfProducts>
          <speciesReference species="mw656325f4_4a29_442d_a39c_f82d46d0ef79" stoichiometry="1"/>
        </listOfProducts>
        <kineticLaw>
          <math xmlns="http://www.w3.org/1998/Math/MathML">
            <apply>
              <times/>
              <ci> mw6fb63054_3c73_4cfd_adbb_1cad46865a0c </ci>
              <ci> mw69c0a8f3_394f_4af8_8bcf_e1d2a482a291 </ci>
            </apply>
          </math>
        </kineticLaw>
      </reaction>
      <reaction id="mw73c3f99b_c732_4158_bee0_2aca7d912024" name="v96" reversible="false" fast="false">
        <listOfReactants>
          <speciesReference species="mwbc923fc5_84fc_4a95_8fd6_b8657e0c01c8" stoichiometry="1"/>
        </listOfReactants>
        <listOfProducts>
          <speciesReference species="mw656325f4_4a29_442d_a39c_f82d46d0ef79" stoichiometry="1"/>
        </listOfProducts>
        <kineticLaw>
          <math xmlns="http://www.w3.org/1998/Math/MathML">
            <apply>
              <times/>
              <ci> mwded208d5_ec3d_48c6_b0b5_1777238c58eb </ci>
              <ci> mwbc923fc5_84fc_4a95_8fd6_b8657e0c01c8 </ci>
            </apply>
          </math>
        </kineticLaw>
      </reaction>
      <reaction id="mw5fdc21c6_975b_4734_913a_b3583e5f72c7" name="v97" reversible="false" fast="false">
        <listOfReactants>
          <speciesReference species="mwd564b5a3_92a0_4021_84a0_fcb71a2af442" stoichiometry="1"/>
        </listOfReactants>
        <listOfProducts>
          <speciesReference species="mw656325f4_4a29_442d_a39c_f82d46d0ef79" stoichiometry="1"/>
        </listOfProducts>
        <kineticLaw>
          <math xmlns="http://www.w3.org/1998/Math/MathML">
            <apply>
              <times/>
              <ci> mw04cd4a70_1217_451c_ac49_2ce62267c95d </ci>
              <ci> mwd564b5a3_92a0_4021_84a0_fcb71a2af442 </ci>
            </apply>
          </math>
        </kineticLaw>
      </reaction>
      <reaction id="mw39b1bf03_a98a_4773_8ea4_18f696f809ac" name="v98" reversible="false" fast="false">
        <notes>
          <body xmlns="http://www.w3.org/1999/xhtml"/>
        </notes>
        <listOfReactants>
          <speciesReference species="mw14ef2d25_d3e2_47d0_ad02_03455112fdad" stoichiometry="1"/>
        </listOfReactants>
        <listOfProducts>
          <speciesReference species="mw656325f4_4a29_442d_a39c_f82d46d0ef79" stoichiometry="1"/>
        </listOfProducts>
        <kineticLaw>
          <math xmlns="http://www.w3.org/1998/Math/MathML">
            <apply>
              <times/>
              <ci> mw08f74166_5a13_4949_9c8c_74a8b55accf2 </ci>
              <ci> mw14ef2d25_d3e2_47d0_ad02_03455112fdad </ci>
            </apply>
          </math>
        </kineticLaw>
      </reaction>
      <reaction id="mwf985e6ce_6bc4_4050_99d2_234464bc7cdb" name="v99" reversible="false" fast="false">
        <listOfReactants>
          <speciesReference species="mw90356b4b_3946_447c_b471_d2a0f74b3519" stoichiometry="1"/>
        </listOfReactants>
        <listOfProducts>
          <speciesReference species="mw656325f4_4a29_442d_a39c_f82d46d0ef79" stoichiometry="1"/>
        </listOfProducts>
        <kineticLaw>
          <math xmlns="http://www.w3.org/1998/Math/MathML">
            <apply>
              <times/>
              <ci> mw7da39f62_55cd_441f_82a7_2b226244a185 </ci>
              <ci> mw90356b4b_3946_447c_b471_d2a0f74b3519 </ci>
            </apply>
          </math>
        </kineticLaw>
      </reaction>
      <reaction id="mw6f34a76f_cdf2_4e41_8481_512e8d86be60" name="v100" reversible="false" fast="false">
        <listOfReactants>
          <speciesReference species="mw69380e79_52f4_42c4_aaa7_0d7347489f8c" stoichiometry="1"/>
        </listOfReactants>
        <listOfProducts>
          <speciesReference species="mw656325f4_4a29_442d_a39c_f82d46d0ef79" stoichiometry="1"/>
        </listOfProducts>
        <kineticLaw>
          <math xmlns="http://www.w3.org/1998/Math/MathML">
            <apply>
              <times/>
              <ci> mw382707cc_cbff_43d7_a150_f0ac874f3ea8 </ci>
              <ci> mw69380e79_52f4_42c4_aaa7_0d7347489f8c </ci>
            </apply>
          </math>
        </kineticLaw>
      </reaction>
      <reaction id="mw09117e19_ee7b_429f_9e19_5d8b207bab0e" name="v101" reversible="false" fast="false">
        <notes>
          <body xmlns="http://www.w3.org/1999/xhtml"/>
        </notes>
        <listOfReactants>
          <speciesReference species="mwa10ffd49_b456_4af4_bd06_a888246ce9f4" stoichiometry="1"/>
        </listOfReactants>
        <listOfProducts>
          <speciesReference species="mw656325f4_4a29_442d_a39c_f82d46d0ef79" stoichiometry="1"/>
        </listOfProducts>
        <kineticLaw>
          <math xmlns="http://www.w3.org/1998/Math/MathML">
            <apply>
              <times/>
              <ci> mw12ce2975_ab67_4094_9baa_ad01aafc5bfe </ci>
              <ci> mwa10ffd49_b456_4af4_bd06_a888246ce9f4 </ci>
            </apply>
          </math>
        </kineticLaw>
      </reaction>
      <reaction id="mw8c58e914_2179_494c_bbfb_e5366566a806" name="v102" reversible="true" fast="false">
        <listOfReactants>
          <speciesReference species="mwe3a7928a_ab64_4ca5_a5b4_ca73b361db84" stoichiometry="1"/>
        </listOfReactants>
        <listOfProducts>
          <speciesReference species="mwe698323d_44ba_4c0d_8307_d2d1f4bf404f" stoichiometry="1"/>
        </listOfProducts>
        <kineticLaw>
          <math xmlns="http://www.w3.org/1998/Math/MathML">
            <apply>
              <minus/>
              <apply>
                <times/>
                <ci> mw9216dd44_66f6_4db7_8e67_16c12ea3ba49 </ci>
                <ci> mwe3a7928a_ab64_4ca5_a5b4_ca73b361db84 </ci>
              </apply>
              <apply>
                <times/>
                <ci> mw260b0391_560f_4f87_a52d_6c1727238a2a </ci>
                <ci> mwe698323d_44ba_4c0d_8307_d2d1f4bf404f </ci>
              </apply>
            </apply>
          </math>
        </kineticLaw>
      </reaction>
      <reaction id="mw7af47d44_2455_4dda_ba2d_3285f6099ee7" name="v103" reversible="false" fast="false">
        <listOfReactants>
          <speciesReference species="mwa53d3237_d430_4a03_ba02_450629ac0f1c" stoichiometry="1"/>
        </listOfReactants>
        <listOfProducts>
          <speciesReference species="mw04544775_633d_45db_95e5_f311c59a7566" stoichiometry="1"/>
          <speciesReference species="mw3bc76e57_acfc_417a_bde1_e738345411ec" stoichiometry="1"/>
        </listOfProducts>
        <kineticLaw>
          <math xmlns="http://www.w3.org/1998/Math/MathML">
            <apply>
              <times/>
              <ci> mw319d59af_6914_4b52_a94b_12427df3c0fe </ci>
              <ci> mwa53d3237_d430_4a03_ba02_450629ac0f1c </ci>
            </apply>
          </math>
        </kineticLaw>
      </reaction>
      <reaction id="mw1670c911_4420_474c_9399_b35419d2bf8d" name="v104" reversible="false" fast="false">
        <listOfReactants>
          <speciesReference species="mw9154413d_48b2_4bb5_b12f_e0baa710c8ed" stoichiometry="1"/>
        </listOfReactants>
        <listOfProducts>
          <speciesReference species="mw63b90515_0bdb_41bf_bf9b_0598ed6bbacc" stoichiometry="1"/>
        </listOfProducts>
        <kineticLaw>
          <math xmlns="http://www.w3.org/1998/Math/MathML">
            <apply>
              <times/>
              <ci> mwe6a38b66_aad5_4291_944f_7d79a2003dff </ci>
              <ci> mw9154413d_48b2_4bb5_b12f_e0baa710c8ed </ci>
            </apply>
          </math>
        </kineticLaw>
      </reaction>
      <reaction id="mwb1225f23_e989_43da_b09a_3065127b8ab3" name="v105" reversible="false" fast="false">
        <listOfReactants>
          <speciesReference species="mw8d031eab_429a_4b63_9d7f_d5f992fb040c" stoichiometry="1"/>
        </listOfReactants>
        <listOfProducts>
          <speciesReference species="mw656325f4_4a29_442d_a39c_f82d46d0ef79" stoichiometry="1"/>
        </listOfProducts>
        <kineticLaw>
          <math xmlns="http://www.w3.org/1998/Math/MathML">
            <apply>
              <times/>
              <ci> mw0298ebc3_764c_4262_92f6_7bddf0b8d539 </ci>
              <ci> mw8d031eab_429a_4b63_9d7f_d5f992fb040c </ci>
            </apply>
          </math>
        </kineticLaw>
      </reaction>
      <reaction id="mwf780a3e3_8343_4fd5_9552_5826ab6d9794" name="v106" reversible="false" fast="false">
        <listOfReactants>
          <speciesReference species="mw9fc4097e_0f6a_499e_881c_cc0ad8b06ecb" stoichiometry="1"/>
        </listOfReactants>
        <listOfProducts>
          <speciesReference species="mw8d031eab_429a_4b63_9d7f_d5f992fb040c" stoichiometry="1"/>
        </listOfProducts>
        <kineticLaw>
          <math xmlns="http://www.w3.org/1998/Math/MathML">
            <apply>
              <times/>
              <ci> mw3d33ecb1_1874_493b_a058_c4b2b3f04dda </ci>
              <ci> mw9fc4097e_0f6a_499e_881c_cc0ad8b06ecb </ci>
            </apply>
          </math>
        </kineticLaw>
      </reaction>
      <reaction id="mw556fc156_0f04_45b2_9155_117a9a2c4355" name="v107" reversible="false" fast="false">
        <listOfReactants>
          <speciesReference species="mw8b8295ed_6243_4255_92a3_30cc8f4fe4f8" stoichiometry="1"/>
        </listOfReactants>
        <listOfProducts>
          <speciesReference species="mw3bc76e57_acfc_417a_bde1_e738345411ec" stoichiometry="1"/>
          <speciesReference species="mwa10ffd49_b456_4af4_bd06_a888246ce9f4" stoichiometry="1"/>
          <speciesReference species="mw04544775_633d_45db_95e5_f311c59a7566" stoichiometry="1"/>
        </listOfProducts>
        <kineticLaw>
          <math xmlns="http://www.w3.org/1998/Math/MathML">
            <apply>
              <times/>
              <ci> mw319d59af_6914_4b52_a94b_12427df3c0fe </ci>
              <ci> mw8b8295ed_6243_4255_92a3_30cc8f4fe4f8 </ci>
            </apply>
          </math>
        </kineticLaw>
      </reaction>
      <reaction id="mw31af07bb_89bc_4de4_92e0_835db5f91335" name="v108" reversible="false" fast="false">
        <listOfReactants>
          <speciesReference species="mwd6f82d24_196f_4fba_83cd_1cc237d449aa" stoichiometry="1"/>
        </listOfReactants>
        <listOfProducts>
          <speciesReference species="mw3bc76e57_acfc_417a_bde1_e738345411ec" stoichiometry="1"/>
        </listOfProducts>
        <kineticLaw>
          <math xmlns="http://www.w3.org/1998/Math/MathML">
            <apply>
              <times/>
              <ci> mw319d59af_6914_4b52_a94b_12427df3c0fe </ci>
              <ci> mwd6f82d24_196f_4fba_83cd_1cc237d449aa </ci>
            </apply>
          </math>
        </kineticLaw>
      </reaction>
      <reaction id="mw90337767_f4b8_4c31_895b_cf9f6cff057a" name="v109" reversible="false" fast="false">
        <listOfReactants>
          <speciesReference species="mw22b5d5da_8c57_48f8_8259_9658f4da62f9" stoichiometry="1"/>
        </listOfReactants>
        <listOfProducts>
          <speciesReference species="mw3bc76e57_acfc_417a_bde1_e738345411ec" stoichiometry="1"/>
          <speciesReference species="mw04544775_633d_45db_95e5_f311c59a7566" stoichiometry="1"/>
          <speciesReference species="mw69380e79_52f4_42c4_aaa7_0d7347489f8c" stoichiometry="1"/>
        </listOfProducts>
        <kineticLaw>
          <math xmlns="http://www.w3.org/1998/Math/MathML">
            <apply>
              <times/>
              <ci> mw319d59af_6914_4b52_a94b_12427df3c0fe </ci>
              <ci> mw22b5d5da_8c57_48f8_8259_9658f4da62f9 </ci>
            </apply>
          </math>
        </kineticLaw>
      </reaction>
      <reaction id="mw586f6177_12cb_446f_ba14_911a0d5475ea" name="v110" reversible="true" fast="false">
        <listOfReactants>
          <speciesReference species="mwe3a7928a_ab64_4ca5_a5b4_ca73b361db84" stoichiometry="1"/>
          <speciesReference species="mwa10ffd49_b456_4af4_bd06_a888246ce9f4" stoichiometry="1"/>
        </listOfReactants>
        <listOfProducts>
          <speciesReference species="mw40e9f839_e78c_454f_a135_fefbb8db2d37" stoichiometry="1"/>
        </listOfProducts>
        <kineticLaw>
          <math xmlns="http://www.w3.org/1998/Math/MathML">
            <apply>
              <minus/>
              <apply>
                <times/>
                <ci> mwc7843b9c_0f36_4894_9d34_c1330677e0ce </ci>
                <ci> mwe3a7928a_ab64_4ca5_a5b4_ca73b361db84 </ci>
                <ci> mwa10ffd49_b456_4af4_bd06_a888246ce9f4 </ci>
              </apply>
              <apply>
                <times/>
                <ci> mwbdc8f500_90a3_4af1_9aa1_5d6cbd9d7d39 </ci>
                <ci> mw40e9f839_e78c_454f_a135_fefbb8db2d37 </ci>
              </apply>
            </apply>
          </math>
        </kineticLaw>
      </reaction>
      <reaction id="mw7564b870_4cb3_493f_b3bf_5848a7b94163" name="v111" reversible="false" fast="false">
        <listOfReactants>
          <speciesReference species="mw40e9f839_e78c_454f_a135_fefbb8db2d37" stoichiometry="1"/>
        </listOfReactants>
        <listOfProducts>
          <speciesReference species="mw04544775_633d_45db_95e5_f311c59a7566" stoichiometry="1"/>
          <speciesReference species="mw3bc76e57_acfc_417a_bde1_e738345411ec" stoichiometry="1"/>
          <speciesReference species="mwa10ffd49_b456_4af4_bd06_a888246ce9f4" stoichiometry="1"/>
        </listOfProducts>
        <kineticLaw>
          <math xmlns="http://www.w3.org/1998/Math/MathML">
            <apply>
              <times/>
              <ci> mwecbd63e3_0444_4164_9c29_821c270c5098 </ci>
              <ci> mw40e9f839_e78c_454f_a135_fefbb8db2d37 </ci>
            </apply>
          </math>
        </kineticLaw>
      </reaction>
      <reaction id="mw380b3d13_e801_45d4_b41d_ef7547f4709a" name="v112" reversible="true" fast="false">
        <listOfReactants>
          <speciesReference species="mwe3a7928a_ab64_4ca5_a5b4_ca73b361db84" stoichiometry="1"/>
          <speciesReference species="mw69380e79_52f4_42c4_aaa7_0d7347489f8c" stoichiometry="1"/>
        </listOfReactants>
        <listOfProducts>
          <speciesReference species="mw66a9fd50_3a3e_4d11_aa62_94adf77fb64c" stoichiometry="1"/>
        </listOfProducts>
        <kineticLaw>
          <math xmlns="http://www.w3.org/1998/Math/MathML">
            <apply>
              <minus/>
              <apply>
                <times/>
                <ci> mw50daf08a_5c96_4ead_b781_e607aa4e77d5 </ci>
                <ci> mwe3a7928a_ab64_4ca5_a5b4_ca73b361db84 </ci>
                <ci> mw69380e79_52f4_42c4_aaa7_0d7347489f8c </ci>
              </apply>
              <apply>
                <times/>
                <ci> mwbdc8f500_90a3_4af1_9aa1_5d6cbd9d7d39 </ci>
                <ci> mw66a9fd50_3a3e_4d11_aa62_94adf77fb64c </ci>
              </apply>
            </apply>
          </math>
        </kineticLaw>
      </reaction>
      <reaction id="mw3c498c5e_f3fa_4358_8038_0b1ab0c975b0" name="v113" reversible="false" fast="false">
        <listOfReactants>
          <speciesReference species="mw66a9fd50_3a3e_4d11_aa62_94adf77fb64c" stoichiometry="1"/>
        </listOfReactants>
        <listOfProducts>
          <speciesReference species="mw69380e79_52f4_42c4_aaa7_0d7347489f8c" stoichiometry="1"/>
          <speciesReference species="mw3bc76e57_acfc_417a_bde1_e738345411ec" stoichiometry="1"/>
          <speciesReference species="mw04544775_633d_45db_95e5_f311c59a7566" stoichiometry="1"/>
        </listOfProducts>
        <kineticLaw>
          <math xmlns="http://www.w3.org/1998/Math/MathML">
            <apply>
              <times/>
              <ci> mwecbd63e3_0444_4164_9c29_821c270c5098 </ci>
              <ci> mw66a9fd50_3a3e_4d11_aa62_94adf77fb64c </ci>
            </apply>
          </math>
        </kineticLaw>
      </reaction>
      <reaction id="mwc64803b2_0d20_4c46_bf8d_f94c35b84772" name="v114" reversible="false" fast="false">
        <listOfReactants>
          <speciesReference species="mw9fc4097e_0f6a_499e_881c_cc0ad8b06ecb" stoichiometry="1"/>
        </listOfReactants>
        <listOfProducts>
          <speciesReference species="mw656325f4_4a29_442d_a39c_f82d46d0ef79" stoichiometry="1"/>
        </listOfProducts>
        <kineticLaw>
          <math xmlns="http://www.w3.org/1998/Math/MathML">
            <apply>
              <times/>
              <ci> mw0298ebc3_764c_4262_92f6_7bddf0b8d539 </ci>
              <ci> mw9fc4097e_0f6a_499e_881c_cc0ad8b06ecb </ci>
            </apply>
          </math>
        </kineticLaw>
      </reaction>
      <reaction id="mwf6425e7d_a27e_434f_8062_8d1660bf4db4" name="v115" reversible="false" fast="false">
        <listOfReactants>
          <speciesReference species="mw2a590a10_aaae_4340_a2d3_98008c75b815" stoichiometry="1"/>
        </listOfReactants>
        <listOfProducts>
          <speciesReference species="mwe84973fc_7abd_4cea_8b0f_dcf130c837ef" stoichiometry="1"/>
          <speciesReference species="mw04544775_633d_45db_95e5_f311c59a7566" stoichiometry="1"/>
          <speciesReference species="mw69380e79_52f4_42c4_aaa7_0d7347489f8c" stoichiometry="1"/>
        </listOfProducts>
        <kineticLaw>
          <math xmlns="http://www.w3.org/1998/Math/MathML">
            <apply>
              <times/>
              <ci> mwf899b1ad_62d6_4073_bfad_07c85086c526 </ci>
              <ci> mw2a590a10_aaae_4340_a2d3_98008c75b815 </ci>
            </apply>
          </math>
        </kineticLaw>
      </reaction>
      <reaction id="mw16281bc6_b4fc_4bd9_861e_659b647e7614" name="v116" reversible="false" fast="false">
        <listOfReactants>
          <speciesReference species="mw27ec2afb_f4e5_4ba2_aa21_d48194405a85" stoichiometry="1"/>
        </listOfReactants>
        <listOfProducts>
          <speciesReference species="mwe84973fc_7abd_4cea_8b0f_dcf130c837ef" stoichiometry="1"/>
          <speciesReference species="mw04544775_633d_45db_95e5_f311c59a7566" stoichiometry="1"/>
          <speciesReference species="mwa10ffd49_b456_4af4_bd06_a888246ce9f4" stoichiometry="1"/>
        </listOfProducts>
        <kineticLaw>
          <math xmlns="http://www.w3.org/1998/Math/MathML">
            <apply>
              <times/>
              <ci> mwf899b1ad_62d6_4073_bfad_07c85086c526 </ci>
              <ci> mw27ec2afb_f4e5_4ba2_aa21_d48194405a85 </ci>
            </apply>
          </math>
        </kineticLaw>
      </reaction>
      <reaction id="mw620b94d7_68be_4fb2_aa2e_5c5fd7b5febe" name="v117" reversible="false" fast="false">
        <listOfReactants>
          <speciesReference species="mw4be5ea91_7821_4c56_bc33_32d7f3557b2b" stoichiometry="1"/>
        </listOfReactants>
        <listOfProducts>
          <speciesReference species="mw4ce4d799_7659_4736_9723_9f86dc1643fd" stoichiometry="1"/>
          <speciesReference species="mwa6cabb45_4891_4476_a15b_e50672ddfb60" stoichiometry="1"/>
        </listOfProducts>
        <kineticLaw>
          <math xmlns="http://www.w3.org/1998/Math/MathML">
            <apply>
              <times/>
              <ci> mwa7ef2480_847a_44a2_b024_8834db8b9754 </ci>
              <ci> mw4be5ea91_7821_4c56_bc33_32d7f3557b2b </ci>
            </apply>
          </math>
        </kineticLaw>
      </reaction>
      <reaction id="mwdb997084_4b68_4fcc_8c56_ac3dc1da1365" name="v118" reversible="false" fast="false">
        <listOfReactants>
          <speciesReference species="mw029fe322_85fa_44db_9ab8_b0d3ccb4db31" stoichiometry="1"/>
          <speciesReference species="mw872ef405_fe92_4e36_92ac_a6f10dc149c6" stoichiometry="1"/>
          <speciesReference species="mwa5443388_3c7a_44fc_ab86_c9faf689e29f" stoichiometry="1"/>
          <speciesReference species="mwbd22814e_1034_4139_94db_dfb7170411a0" stoichiometry="1"/>
          <speciesReference species="mwaf51c58c_dbb3_4d83_9768_2b1cb1bffe3f" stoichiometry="1"/>
          <speciesReference species="mw31a956cd_b94d_457e_8207_5d4f7cf56b11" stoichiometry="1"/>
          <speciesReference species="mwd7313428_94e8_4adc_9ecc_67fb6fcb90dc" stoichiometry="1"/>
          <speciesReference species="mw02a55f13_3df4_40ae_b741_a7ea5dd2a0c6" stoichiometry="1"/>
        </listOfReactants>
        <listOfProducts>
          <speciesReference species="mw34301bdb_1820_46e1_9065_00e9bfeb6ca8" stoichiometry="1"/>
          <speciesReference species="mw872ef405_fe92_4e36_92ac_a6f10dc149c6" stoichiometry="1"/>
          <speciesReference species="mwa5443388_3c7a_44fc_ab86_c9faf689e29f" stoichiometry="1"/>
          <speciesReference species="mwbd22814e_1034_4139_94db_dfb7170411a0" stoichiometry="1"/>
          <speciesReference species="mwaf51c58c_dbb3_4d83_9768_2b1cb1bffe3f" stoichiometry="1"/>
          <speciesReference species="mw31a956cd_b94d_457e_8207_5d4f7cf56b11" stoichiometry="1"/>
          <speciesReference species="mwd7313428_94e8_4adc_9ecc_67fb6fcb90dc" stoichiometry="1"/>
          <speciesReference species="mw02a55f13_3df4_40ae_b741_a7ea5dd2a0c6" stoichiometry="1"/>
        </listOfProducts>
        <kineticLaw>
          <math xmlns="http://www.w3.org/1998/Math/MathML">
            <apply>
              <times/>
              <apply>
                <divide/>
                <apply>
                  <times/>
                  <ci> mw4675be9c_65c5_4456_9c85_612e44c1b451 </ci>
                  <apply>
                    <plus/>
                    <cn> 0.1 </cn>
                    <apply>
                      <divide/>
                      <apply>
                        <power/>
                        <ci> mw872ef405_fe92_4e36_92ac_a6f10dc149c6 </ci>
                        <cn type="integer"> 2 </cn>
                      </apply>
                      <apply>
                        <plus/>
                        <apply>
                          <power/>
                          <ci> mw872ef405_fe92_4e36_92ac_a6f10dc149c6 </ci>
                          <cn type="integer"> 2 </cn>
                        </apply>
                        <ci> mw4cc06650_ce17_4bac_b82c_b15e28b2faee </ci>
                      </apply>
                    </apply>
                  </apply>
                  <apply>
                    <plus/>
                    <cn type="integer"> 15000 </cn>
                    <ci> mwa5443388_3c7a_44fc_ab86_c9faf689e29f </ci>
                  </apply>
                  <ci> mw029fe322_85fa_44db_9ab8_b0d3ccb4db31 </ci>
                  <apply>
                    <minus/>
                    <apply>
                      <plus/>
                      <apply>
                        <times/>
                        <ci> mwaf51c58c_dbb3_4d83_9768_2b1cb1bffe3f </ci>
                        <cn type="integer"> 7 </cn>
                        <apply>
                          <power/>
                          <apply>
                            <divide/>
                            <ci> mwd7313428_94e8_4adc_9ecc_67fb6fcb90dc </ci>
                            <apply>
                              <plus/>
                              <ci> mwd7313428_94e8_4adc_9ecc_67fb6fcb90dc </ci>
                              <cn type="integer"> 5000 </cn>
                            </apply>
                          </apply>
                          <cn type="integer"> 2 </cn>
                        </apply>
                      </apply>
                      <apply>
                        <times/>
                        <ci> mwbd22814e_1034_4139_94db_dfb7170411a0 </ci>
                        <cn> 0.25 </cn>
                      </apply>
                      <apply>
                        <times/>
                        <ci> mw31a956cd_b94d_457e_8207_5d4f7cf56b11 </ci>
                        <cn> 0.0016 </cn>
                      </apply>
                    </apply>
                    <apply>
                      <times/>
                      <ci> mwaf51c58c_dbb3_4d83_9768_2b1cb1bffe3f </ci>
                      <ci> mw31a956cd_b94d_457e_8207_5d4f7cf56b11 </ci>
                      <cn type="e-notation"> 8.5 <sep/> -8 </cn>
                    </apply>
                  </apply>
                </apply>
                <apply>
                  <plus/>
                  <apply>
                    <minus/>
                    <apply>
                      <plus/>
                      <apply>
                        <times/>
                        <ci> mwaf51c58c_dbb3_4d83_9768_2b1cb1bffe3f </ci>
                        <cn type="integer"> 7 </cn>
                        <apply>
                          <power/>
                          <apply>
                            <divide/>
                            <ci> mwd7313428_94e8_4adc_9ecc_67fb6fcb90dc </ci>
                            <apply>
                              <plus/>
                              <ci> mwd7313428_94e8_4adc_9ecc_67fb6fcb90dc </ci>
                              <cn type="integer"> 5000 </cn>
                            </apply>
                          </apply>
                          <cn type="integer"> 2 </cn>
                        </apply>
                      </apply>
                      <apply>
                        <times/>
                        <ci> mwbd22814e_1034_4139_94db_dfb7170411a0 </ci>
                        <cn> 0.25 </cn>
                      </apply>
                      <apply>
                        <times/>
                        <ci> mw31a956cd_b94d_457e_8207_5d4f7cf56b11 </ci>
                        <cn> 0.0016 </cn>
                      </apply>
                    </apply>
                    <apply>
                      <times/>
                      <ci> mwaf51c58c_dbb3_4d83_9768_2b1cb1bffe3f </ci>
                      <ci> mw31a956cd_b94d_457e_8207_5d4f7cf56b11 </ci>
                      <cn type="e-notation"> 8.5 <sep/> -8 </cn>
                    </apply>
                  </apply>
                  <cn type="integer"> 100000 </cn>
                </apply>
              </apply>
              <apply>
                <minus/>
                <cn> 1.1 </cn>
                <apply>
                  <divide/>
                  <ci> mw02a55f13_3df4_40ae_b741_a7ea5dd2a0c6 </ci>
                  <apply>
                    <plus/>
                    <ci> mw02a55f13_3df4_40ae_b741_a7ea5dd2a0c6 </ci>
                    <ci> mw60d19ba3_c243_4d6b_b93f_1e9cef8f98d9 </ci>
                  </apply>
                </apply>
              </apply>
            </apply>
          </math>
        </kineticLaw>
      </reaction>
      <reaction id="mw0176f811_086a_45e6_beab_571c3daa32b0" name="v119" reversible="false" fast="false">
        <listOfReactants>
          <speciesReference species="mw3dfea2e7_714e_4653_86cd_5cce95cb7499" stoichiometry="1"/>
          <speciesReference species="mw02a55f13_3df4_40ae_b741_a7ea5dd2a0c6" stoichiometry="1"/>
        </listOfReactants>
        <listOfProducts>
          <speciesReference species="mw00f153f1_0e9e_465e_b9b6_02887cb8c475" stoichiometry="1"/>
          <speciesReference species="mw02a55f13_3df4_40ae_b741_a7ea5dd2a0c6" stoichiometry="1"/>
        </listOfProducts>
        <kineticLaw>
          <math xmlns="http://www.w3.org/1998/Math/MathML">
            <apply>
              <times/>
              <ci> mw2f51d1b3_397e_496e_9eda_b21a2aed153a </ci>
              <ci> mw3dfea2e7_714e_4653_86cd_5cce95cb7499 </ci>
              <apply>
                <plus/>
                <cn> 0.05 </cn>
                <apply>
                  <divide/>
                  <ci> mw02a55f13_3df4_40ae_b741_a7ea5dd2a0c6 </ci>
                  <apply>
                    <plus/>
                    <ci> mw02a55f13_3df4_40ae_b741_a7ea5dd2a0c6 </ci>
                    <ci> mwdee686ee_6f65_41be_b4e5_1c53f37c20f3 </ci>
                  </apply>
                </apply>
              </apply>
            </apply>
          </math>
        </kineticLaw>
      </reaction>
      <reaction id="mwf442ba52_d21e_4db5_913c_fe69449542e4" name="v120" reversible="false" fast="false">
        <listOfReactants>
          <speciesReference species="mw8baef847_6301_44f8_977a_112183fa5bde" stoichiometry="1"/>
          <speciesReference species="mw872ef405_fe92_4e36_92ac_a6f10dc149c6" stoichiometry="1"/>
          <speciesReference species="mw4ce4d799_7659_4736_9723_9f86dc1643fd" stoichiometry="1"/>
          <speciesReference species="mw4be5ea91_7821_4c56_bc33_32d7f3557b2b" stoichiometry="1"/>
        </listOfReactants>
        <listOfProducts>
          <speciesReference species="mw2eed10ff_af27_4aca_a252_201664f6363b" stoichiometry="1"/>
          <speciesReference species="mw872ef405_fe92_4e36_92ac_a6f10dc149c6" stoichiometry="1"/>
          <speciesReference species="mw4ce4d799_7659_4736_9723_9f86dc1643fd" stoichiometry="1"/>
          <speciesReference species="mw4be5ea91_7821_4c56_bc33_32d7f3557b2b" stoichiometry="1"/>
        </listOfProducts>
        <kineticLaw>
          <math xmlns="http://www.w3.org/1998/Math/MathML">
            <apply>
              <times/>
              <ci> mwdc111082_d6c1_47fc_b250_83d7b47b2e62 </ci>
              <ci> mw872ef405_fe92_4e36_92ac_a6f10dc149c6 </ci>
              <apply>
                <power/>
                <apply>
                  <plus/>
                  <ci> mw4ce4d799_7659_4736_9723_9f86dc1643fd </ci>
                  <ci> mw4be5ea91_7821_4c56_bc33_32d7f3557b2b </ci>
                </apply>
                <cn type="integer"> 2 </cn>
              </apply>
              <ci> mw8baef847_6301_44f8_977a_112183fa5bde </ci>
            </apply>
          </math>
        </kineticLaw>
      </reaction>
      <reaction id="mw63ffbf2c_ce03_43a1_bddd_b4c48f655a92" name="v121" reversible="false" fast="false">
        <listOfReactants>
          <speciesReference species="mw2eed10ff_af27_4aca_a252_201664f6363b" stoichiometry="1"/>
        </listOfReactants>
        <listOfProducts>
          <speciesReference species="mw656325f4_4a29_442d_a39c_f82d46d0ef79" stoichiometry="1"/>
        </listOfProducts>
        <kineticLaw>
          <math xmlns="http://www.w3.org/1998/Math/MathML">
            <apply>
              <times/>
              <ci> mwa172f36a_2068_4901_baf5_587588e946ad </ci>
              <ci> mw2eed10ff_af27_4aca_a252_201664f6363b </ci>
            </apply>
          </math>
        </kineticLaw>
      </reaction>
      <reaction id="mw4726a61a_d98a_4ffa_89da_0e9055aadde5" name="v122" reversible="false" fast="false">
        <listOfReactants>
          <speciesReference species="mw0bd3f2c2_25dc_4167_bca7_6aa9cc229a51" stoichiometry="1"/>
          <speciesReference species="mw2eed10ff_af27_4aca_a252_201664f6363b" stoichiometry="1"/>
        </listOfReactants>
        <listOfProducts>
          <speciesReference species="mw3db08aba_6276_4c0f_aa53_458f75e5efb3" stoichiometry="1"/>
          <speciesReference species="mw2eed10ff_af27_4aca_a252_201664f6363b" stoichiometry="1"/>
        </listOfProducts>
        <kineticLaw>
          <math xmlns="http://www.w3.org/1998/Math/MathML">
            <apply>
              <times/>
              <ci> mw651eac85_7be9_4139_b1d1_42238337dc09 </ci>
              <apply>
                <power/>
                <ci> mw2eed10ff_af27_4aca_a252_201664f6363b </ci>
                <cn type="integer"> 2 </cn>
              </apply>
              <ci> mw0bd3f2c2_25dc_4167_bca7_6aa9cc229a51 </ci>
            </apply>
          </math>
        </kineticLaw>
      </reaction>
      <reaction id="mw2373e811_2bff_42dd_a3ad_57444c938b83" name="v123" reversible="false" fast="false">
        <listOfReactants>
          <speciesReference species="mw3db08aba_6276_4c0f_aa53_458f75e5efb3" stoichiometry="1"/>
        </listOfReactants>
        <listOfProducts>
          <speciesReference species="mw656325f4_4a29_442d_a39c_f82d46d0ef79" stoichiometry="1"/>
        </listOfProducts>
        <kineticLaw>
          <math xmlns="http://www.w3.org/1998/Math/MathML">
            <apply>
              <times/>
              <ci> mw0b808ed3_f1fb_46dd_9986_35f2eb8a6fb6 </ci>
              <ci> mw3db08aba_6276_4c0f_aa53_458f75e5efb3 </ci>
            </apply>
          </math>
        </kineticLaw>
      </reaction>
      <reaction id="mw482e5e7f_e843_44da_98d0_e4201a440248" name="v124" reversible="true" fast="false">
        <listOfReactants>
          <speciesReference species="mwc2353fdb_c1ea_4d71_8990_4c29e68a1adc" stoichiometry="1"/>
        </listOfReactants>
        <listOfProducts>
          <speciesReference species="mw4ce4d799_7659_4736_9723_9f86dc1643fd" stoichiometry="1"/>
        </listOfProducts>
        <kineticLaw>
          <math xmlns="http://www.w3.org/1998/Math/MathML">
            <apply>
              <minus/>
              <apply>
                <times/>
                <ci> mwbfa2b808_f9c9_40fe_81d9_d92918d31dcf </ci>
                <ci> mwc2353fdb_c1ea_4d71_8990_4c29e68a1adc </ci>
              </apply>
              <apply>
                <times/>
                <ci> mw39e81fe2_ac26_4794_9eeb_545f5c5a695b </ci>
                <ci> mw4ce4d799_7659_4736_9723_9f86dc1643fd </ci>
              </apply>
            </apply>
          </math>
        </kineticLaw>
      </reaction>
      <reaction id="mwa9ad1035_04a3_4b2e_b5cd_4ee33044d54b" name="v125" reversible="true" fast="false">
        <listOfReactants>
          <speciesReference species="mw0df9779c_f5c4_444b_b164_de565b1599a4" stoichiometry="2"/>
        </listOfReactants>
        <listOfProducts>
          <speciesReference species="mwbc587cf9_f53c_455e_b7a4_c4a784990abf" stoichiometry="1"/>
        </listOfProducts>
        <kineticLaw>
          <math xmlns="http://www.w3.org/1998/Math/MathML">
            <apply>
              <minus/>
              <apply>
                <times/>
                <ci> mw6aa1c01c_bcbb_43d7_b226_192f237f8965 </ci>
                <apply>
                  <power/>
                  <ci> mw0df9779c_f5c4_444b_b164_de565b1599a4 </ci>
                  <cn type="integer"> 2 </cn>
                </apply>
              </apply>
              <apply>
                <times/>
                <ci> mw25ddf283_76df_4f71_9560_3136607ba4fc </ci>
                <ci> mwbc587cf9_f53c_455e_b7a4_c4a784990abf </ci>
              </apply>
            </apply>
          </math>
        </kineticLaw>
      </reaction>
      <reaction id="mw20a76486_3e41_408b_a92a_705d50030a52" name="v126" reversible="false" fast="false">
        <listOfReactants>
          <speciesReference species="mwbc587cf9_f53c_455e_b7a4_c4a784990abf" stoichiometry="1"/>
        </listOfReactants>
        <listOfProducts>
          <speciesReference species="mw02a55f13_3df4_40ae_b741_a7ea5dd2a0c6" stoichiometry="1"/>
        </listOfProducts>
        <kineticLaw>
          <math xmlns="http://www.w3.org/1998/Math/MathML">
            <apply>
              <times/>
              <ci> mw03ff0b5a_7c69_4aef_992c_68cc80004b82 </ci>
              <ci> mwbc587cf9_f53c_455e_b7a4_c4a784990abf </ci>
            </apply>
          </math>
        </kineticLaw>
      </reaction>
      <reaction id="mw8f25d1f5_bdd9_4d3c_b282_aefd3d9e3f86" name="v130" reversible="false" fast="false">
        <listOfReactants>
          <speciesReference species="mw02a55f13_3df4_40ae_b741_a7ea5dd2a0c6" stoichiometry="1"/>
        </listOfReactants>
        <listOfProducts>
          <speciesReference species="mw175a13a7_f89c_4e19_b99c_df1bb0f3ae97" stoichiometry="1"/>
        </listOfProducts>
        <kineticLaw>
          <math xmlns="http://www.w3.org/1998/Math/MathML">
            <apply>
              <times/>
              <ci> mw2fffa055_052e_477d_9455_fbe7416c2584 </ci>
              <ci> mw02a55f13_3df4_40ae_b741_a7ea5dd2a0c6 </ci>
            </apply>
          </math>
        </kineticLaw>
      </reaction>
      <reaction id="mw5473e8ff_97c2_44e3_88f0_25fce4561010" name="v128" reversible="false" fast="false">
        <listOfReactants>
          <speciesReference species="mw175a13a7_f89c_4e19_b99c_df1bb0f3ae97" stoichiometry="1"/>
        </listOfReactants>
        <listOfProducts>
          <speciesReference species="mw06861fab_10b7_47fe_bddb_cb2fce11715d" stoichiometry="2"/>
        </listOfProducts>
        <kineticLaw>
          <math xmlns="http://www.w3.org/1998/Math/MathML">
            <apply>
              <times/>
              <ci> mw25ddf283_76df_4f71_9560_3136607ba4fc </ci>
              <ci> mw175a13a7_f89c_4e19_b99c_df1bb0f3ae97 </ci>
            </apply>
          </math>
        </kineticLaw>
      </reaction>
      <reaction id="mw23bbc447_1035_46de_a40c_53f7c30e36a2" name="v129" reversible="false" fast="false">
        <listOfReactants>
          <speciesReference species="mw06861fab_10b7_47fe_bddb_cb2fce11715d" stoichiometry="1"/>
        </listOfReactants>
        <listOfProducts>
          <speciesReference species="mwbfb47557_1af9_429d_8367_c482b19f0f1b" stoichiometry="1"/>
        </listOfProducts>
        <kineticLaw>
          <math xmlns="http://www.w3.org/1998/Math/MathML">
            <apply>
              <times/>
              <ci> mwcc5a214a_9d21_41e8_aab9_9c6b5a651d8f </ci>
              <ci> mw06861fab_10b7_47fe_bddb_cb2fce11715d </ci>
            </apply>
          </math>
        </kineticLaw>
      </reaction>
      <reaction id="mw69f756b4_fe3d_4cb3_a1b0_84eedb4c97e3" name="v127" reversible="false" fast="false">
        <listOfReactants>
          <speciesReference species="mw0df9779c_f5c4_444b_b164_de565b1599a4" stoichiometry="1"/>
        </listOfReactants>
        <listOfProducts>
          <speciesReference species="mwbfb47557_1af9_429d_8367_c482b19f0f1b" stoichiometry="1"/>
        </listOfProducts>
        <kineticLaw>
          <math xmlns="http://www.w3.org/1998/Math/MathML">
            <apply>
              <times/>
              <ci> mw2fffa055_052e_477d_9455_fbe7416c2584 </ci>
              <ci> mw0df9779c_f5c4_444b_b164_de565b1599a4 </ci>
            </apply>
          </math>
        </kineticLaw>
      </reaction>
      <reaction id="mwafc00b44_d64f_4818_bad7_a05fbb4c85b7" name="v131" reversible="true" fast="false">
        <listOfReactants>
          <speciesReference species="mw29cae87e_9393_4d70_a610_247f007c7aa6" stoichiometry="1"/>
          <speciesReference species="mw0df9779c_f5c4_444b_b164_de565b1599a4" stoichiometry="1"/>
        </listOfReactants>
        <listOfProducts>
          <speciesReference species="mwd3711a37_ffc2_49c6_95ed_4e96efc4c5be" stoichiometry="1"/>
        </listOfProducts>
        <kineticLaw>
          <math xmlns="http://www.w3.org/1998/Math/MathML">
            <apply>
              <minus/>
              <apply>
                <times/>
                <ci> mw8faa2e47_c39d_48f5_879a_7b3e8fec9fa0 </ci>
                <ci> mw29cae87e_9393_4d70_a610_247f007c7aa6 </ci>
                <ci> mw0df9779c_f5c4_444b_b164_de565b1599a4 </ci>
              </apply>
              <apply>
                <times/>
                <ci> mwa1b7e130_7584_4db2_a5d6_f528355851e2 </ci>
                <ci> mwd3711a37_ffc2_49c6_95ed_4e96efc4c5be </ci>
              </apply>
            </apply>
          </math>
        </kineticLaw>
      </reaction>
      <reaction id="mw5512d7d9_a3e1_4e83_b398_7d674424de0a" name="v132" reversible="false" fast="false">
        <listOfReactants>
          <speciesReference species="mwd3711a37_ffc2_49c6_95ed_4e96efc4c5be" stoichiometry="1"/>
        </listOfReactants>
        <listOfProducts>
          <speciesReference species="mwb67c2bb2_431b_47b8_ae63_63f829028b5a" stoichiometry="1"/>
        </listOfProducts>
        <kineticLaw>
          <math xmlns="http://www.w3.org/1998/Math/MathML">
            <apply>
              <times/>
              <ci> mw03ff0b5a_7c69_4aef_992c_68cc80004b82 </ci>
              <ci> mwd3711a37_ffc2_49c6_95ed_4e96efc4c5be </ci>
            </apply>
          </math>
        </kineticLaw>
      </reaction>
      <reaction id="mw32c4c023_d7d4_4979_9108_6b6f99e28d9b" name="v133" reversible="false" fast="false">
        <listOfReactants>
          <speciesReference species="mwb67c2bb2_431b_47b8_ae63_63f829028b5a" stoichiometry="1"/>
        </listOfReactants>
        <listOfProducts>
          <speciesReference species="mw06861fab_10b7_47fe_bddb_cb2fce11715d" stoichiometry="1"/>
          <speciesReference species="mweef1f963_b1bc_4399_ba21_9639c2417126" stoichiometry="1"/>
        </listOfProducts>
        <kineticLaw>
          <math xmlns="http://www.w3.org/1998/Math/MathML">
            <apply>
              <times/>
              <ci> mwead76363_6eaf_4645_9d0c_8d704d2b9cad </ci>
              <ci> mwb67c2bb2_431b_47b8_ae63_63f829028b5a </ci>
            </apply>
          </math>
        </kineticLaw>
      </reaction>
      <reaction id="mwa2df3be7_59e4_4e9a_8ffb_a24f4d99bf7c" name="v134" reversible="false" fast="false">
        <listOfReactants>
          <speciesReference species="mwabd7386a_db33_492c_bee3_7cc04e5c3b90" stoichiometry="1"/>
          <speciesReference species="mwbfb47557_1af9_429d_8367_c482b19f0f1b" stoichiometry="1"/>
        </listOfReactants>
        <listOfProducts>
          <speciesReference species="mw0df9779c_f5c4_444b_b164_de565b1599a4" stoichiometry="1"/>
          <speciesReference species="mwabd7386a_db33_492c_bee3_7cc04e5c3b90" stoichiometry="1"/>
        </listOfProducts>
        <kineticLaw>
          <math xmlns="http://www.w3.org/1998/Math/MathML">
            <apply>
              <times/>
              <ci> mwdaf65e84_9a0d_4c5f_afbb_478fcb796ea4 </ci>
              <ci> mwabd7386a_db33_492c_bee3_7cc04e5c3b90 </ci>
              <ci> mwbfb47557_1af9_429d_8367_c482b19f0f1b </ci>
            </apply>
          </math>
        </kineticLaw>
      </reaction>
      <reaction id="mw99b408e3_a3d5_4e4c_96a2_fb5a762d2f39" name="v135" reversible="false" fast="false">
        <listOfReactants>
          <speciesReference species="mw0c1ed3f0_a4f5_40aa_82db_5a95501a6118" stoichiometry="1"/>
          <speciesReference species="mwffc93595_7e07_449d_b428_784fb5c08071" stoichiometry="1"/>
          <speciesReference species="mw02a55f13_3df4_40ae_b741_a7ea5dd2a0c6" stoichiometry="1"/>
          <speciesReference species="mwb6b95a11_2dc9_49ea_94b0_5a240b6b5630" stoichiometry="1"/>
          <speciesReference species="mwbd22814e_1034_4139_94db_dfb7170411a0" stoichiometry="1"/>
        </listOfReactants>
        <listOfProducts>
          <speciesReference species="mw0c1ed3f0_a4f5_40aa_82db_5a95501a6118" stoichiometry="1"/>
          <speciesReference species="mwffc93595_7e07_449d_b428_784fb5c08071" stoichiometry="1"/>
          <speciesReference species="mw02a55f13_3df4_40ae_b741_a7ea5dd2a0c6" stoichiometry="1"/>
          <speciesReference species="mwa10ffd49_b456_4af4_bd06_a888246ce9f4" stoichiometry="1"/>
          <speciesReference species="mwbd22814e_1034_4139_94db_dfb7170411a0" stoichiometry="1"/>
        </listOfProducts>
        <kineticLaw>
          <math xmlns="http://www.w3.org/1998/Math/MathML">
            <apply>
              <times/>
              <ci> mwcc53b5e2_68a5_42d6_9665_335613f717b1 </ci>
              <apply>
                <plus/>
                <cn> 0.1 </cn>
                <apply>
                  <divide/>
                  <ci> mw0c1ed3f0_a4f5_40aa_82db_5a95501a6118 </ci>
                  <ci> mw768791ba_9a6a_4a4c_b1ad_01d689a2f104 </ci>
                </apply>
                <apply>
                  <divide/>
                  <ci> mwffc93595_7e07_449d_b428_784fb5c08071 </ci>
                  <ci> mw730bd0f2_5a58_4879_b434_f08e4abfecaf </ci>
                </apply>
                <apply>
                  <divide/>
                  <ci> mw02a55f13_3df4_40ae_b741_a7ea5dd2a0c6 </ci>
                  <ci> mw4672b859_3eaa_4e04_be15_c9383ffc1a4d </ci>
                </apply>
                <apply>
                  <power/>
                  <apply>
                    <divide/>
                    <ci> mwbd22814e_1034_4139_94db_dfb7170411a0 </ci>
                    <ci> mwd9738d4b_2d02_4dc7_975c_679dad1e1953 </ci>
                  </apply>
                  <cn type="integer"> 2 </cn>
                </apply>
              </apply>
              <ci> mwb6b95a11_2dc9_49ea_94b0_5a240b6b5630 </ci>
            </apply>
          </math>
        </kineticLaw>
      </reaction>
      <reaction id="mwe13b3b43_3f3d_41e6_9a95_c58f0355131b" name="v136" reversible="false" fast="false">
        <listOfReactants>
          <speciesReference species="mwb1894375_940b_4e22_baf9_8db29dacd1da" stoichiometry="1"/>
          <speciesReference species="mwe698323d_44ba_4c0d_8307_d2d1f4bf404f" stoichiometry="1"/>
          <speciesReference species="mwef254595_52ae_4fff_8612_f41b9962bc42" stoichiometry="1"/>
          <speciesReference species="mw634cd300_35e4_44a5_bc42_eac4414b009a" stoichiometry="1"/>
          <speciesReference species="mwe658cf1e_a320_41ba_8d3c_7b170ff22f2f" stoichiometry="1"/>
          <speciesReference species="mwb280b047_66d2_467e_87be_29811cc09f3a" stoichiometry="1"/>
          <speciesReference species="mw52c2d006_73d1_446c_8f83_cfe8c6766ba1" stoichiometry="1"/>
        </listOfReactants>
        <listOfProducts>
          <speciesReference species="mw179de4c1_02c6_49b8_bf12_98197db24113" stoichiometry="1"/>
          <speciesReference species="mwe698323d_44ba_4c0d_8307_d2d1f4bf404f" stoichiometry="1"/>
          <speciesReference species="mwef254595_52ae_4fff_8612_f41b9962bc42" stoichiometry="1"/>
          <speciesReference species="mw634cd300_35e4_44a5_bc42_eac4414b009a" stoichiometry="1"/>
          <speciesReference species="mwe658cf1e_a320_41ba_8d3c_7b170ff22f2f" stoichiometry="1"/>
          <speciesReference species="mwb280b047_66d2_467e_87be_29811cc09f3a" stoichiometry="1"/>
          <speciesReference species="mw52c2d006_73d1_446c_8f83_cfe8c6766ba1" stoichiometry="1"/>
        </listOfProducts>
        <kineticLaw>
          <math xmlns="http://www.w3.org/1998/Math/MathML">
            <apply>
              <times/>
              <ci> mw679a0f23_d70c_453e_9633_67f446063134 </ci>
              <ci> mwb1894375_940b_4e22_baf9_8db29dacd1da </ci>
              <apply>
                <plus/>
                <ci> mwe698323d_44ba_4c0d_8307_d2d1f4bf404f </ci>
                <ci> mwef254595_52ae_4fff_8612_f41b9962bc42 </ci>
                <apply>
                  <times/>
                  <ci> mw634cd300_35e4_44a5_bc42_eac4414b009a </ci>
                  <cn> 0.033 </cn>
                </apply>
                <apply>
                  <times/>
                  <ci> mwe658cf1e_a320_41ba_8d3c_7b170ff22f2f </ci>
                  <apply>
                    <plus/>
                    <ci> mwb280b047_66d2_467e_87be_29811cc09f3a </ci>
                    <ci> mw52c2d006_73d1_446c_8f83_cfe8c6766ba1 </ci>
                  </apply>
                  <cn type="e-notation"> 3 <sep/> -7 </cn>
                </apply>
                <cn> 0.01 </cn>
              </apply>
            </apply>
          </math>
        </kineticLaw>
      </reaction>
      <reaction id="mw1684ad5d_863b_4e5a_b8d0_5eca12300146" name="v137" reversible="false" fast="false">
        <listOfReactants>
          <speciesReference species="mw179de4c1_02c6_49b8_bf12_98197db24113" stoichiometry="1"/>
        </listOfReactants>
        <listOfProducts>
          <speciesReference species="mwb1894375_940b_4e22_baf9_8db29dacd1da" stoichiometry="1"/>
        </listOfProducts>
        <kineticLaw>
          <math xmlns="http://www.w3.org/1998/Math/MathML">
            <apply>
              <times/>
              <ci> mw9f9dcab3_d7e1_42c3_be5c_4380101a460d </ci>
              <ci> mw179de4c1_02c6_49b8_bf12_98197db24113 </ci>
            </apply>
          </math>
        </kineticLaw>
      </reaction>
      <reaction id="mwbb09d554_7df8_402e_971a_8561f62aa9a6" name="v138" reversible="false" fast="false">
        <listOfReactants>
          <speciesReference species="mwaf846d51_1129_411b_b4df_62fa714f76b1" stoichiometry="1"/>
          <speciesReference species="mw179de4c1_02c6_49b8_bf12_98197db24113" stoichiometry="1"/>
          <speciesReference species="mw8e22b66a_ec45_4574_8416_4c981673bd17" stoichiometry="1"/>
        </listOfReactants>
        <listOfProducts>
          <speciesReference species="mwb664ffc1_4444_4f8c_8b06_64c069fe0b6f" stoichiometry="1"/>
          <speciesReference species="mw8e22b66a_ec45_4574_8416_4c981673bd17" stoichiometry="1"/>
          <speciesReference species="mw179de4c1_02c6_49b8_bf12_98197db24113" stoichiometry="1"/>
        </listOfProducts>
        <kineticLaw>
          <math xmlns="http://www.w3.org/1998/Math/MathML">
            <apply>
              <times/>
              <ci> mw7ce81163_d41c_4b35_9795_d94d338f50f5 </ci>
              <ci> mwaf846d51_1129_411b_b4df_62fa714f76b1 </ci>
              <ci> mw179de4c1_02c6_49b8_bf12_98197db24113 </ci>
              <apply>
                <minus/>
                <cn type="integer"> 1 </cn>
                <apply>
                  <divide/>
                  <ci> mw8e22b66a_ec45_4574_8416_4c981673bd17 </ci>
                  <apply>
                    <plus/>
                    <ci> mw8e22b66a_ec45_4574_8416_4c981673bd17 </ci>
                    <ci> mw1ddb9924_2f58_46e2_833c_64388740af66 </ci>
                  </apply>
                </apply>
              </apply>
            </apply>
          </math>
        </kineticLaw>
      </reaction>
      <reaction id="mw42c6ad42_6bb4_4c75_965d_51e4dd147598" name="v139" reversible="false" fast="false">
        <listOfReactants>
          <speciesReference species="mwa4517bcc_b187_4fe5_b34f_ffb9fdb5db2a" stoichiometry="1"/>
          <speciesReference species="mw179de4c1_02c6_49b8_bf12_98197db24113" stoichiometry="1"/>
          <speciesReference species="mw8e22b66a_ec45_4574_8416_4c981673bd17" stoichiometry="1"/>
        </listOfReactants>
        <listOfProducts>
          <speciesReference species="mw6f37685a_936e_4ab3_b5c1_b91551b0d571" stoichiometry="1"/>
          <speciesReference species="mw179de4c1_02c6_49b8_bf12_98197db24113" stoichiometry="1"/>
          <speciesReference species="mw8e22b66a_ec45_4574_8416_4c981673bd17" stoichiometry="1"/>
        </listOfProducts>
        <kineticLaw>
          <math xmlns="http://www.w3.org/1998/Math/MathML">
            <apply>
              <times/>
              <ci> mw7ce81163_d41c_4b35_9795_d94d338f50f5 </ci>
              <ci> mwa4517bcc_b187_4fe5_b34f_ffb9fdb5db2a </ci>
              <ci> mw179de4c1_02c6_49b8_bf12_98197db24113 </ci>
              <apply>
                <minus/>
                <cn type="integer"> 1 </cn>
                <apply>
                  <divide/>
                  <ci> mw8e22b66a_ec45_4574_8416_4c981673bd17 </ci>
                  <apply>
                    <plus/>
                    <ci> mw8e22b66a_ec45_4574_8416_4c981673bd17 </ci>
                    <ci> mw1ddb9924_2f58_46e2_833c_64388740af66 </ci>
                  </apply>
                </apply>
              </apply>
            </apply>
          </math>
        </kineticLaw>
      </reaction>
      <reaction id="mw2dd382aa_a178_41b3_b91a_5575d61505d8" name="v140" reversible="false" fast="false">
        <listOfReactants>
          <speciesReference species="mwb664ffc1_4444_4f8c_8b06_64c069fe0b6f" stoichiometry="1"/>
        </listOfReactants>
        <listOfProducts>
          <speciesReference species="mwaf846d51_1129_411b_b4df_62fa714f76b1" stoichiometry="1"/>
        </listOfProducts>
        <kineticLaw>
          <math xmlns="http://www.w3.org/1998/Math/MathML">
            <apply>
              <times/>
              <ci> mwc4ec0b2e_2ad0_459b_bb6f_0e3a14753bba </ci>
              <ci> mwb664ffc1_4444_4f8c_8b06_64c069fe0b6f </ci>
            </apply>
          </math>
        </kineticLaw>
      </reaction>
      <reaction id="mw7ba50800_f19e_495d_9536_d9d78e01fc0f" name="v141" reversible="false" fast="false">
        <listOfReactants>
          <speciesReference species="mw6f37685a_936e_4ab3_b5c1_b91551b0d571" stoichiometry="1"/>
        </listOfReactants>
        <listOfProducts>
          <speciesReference species="mwa4517bcc_b187_4fe5_b34f_ffb9fdb5db2a" stoichiometry="1"/>
        </listOfProducts>
        <kineticLaw>
          <math xmlns="http://www.w3.org/1998/Math/MathML">
            <apply>
              <times/>
              <ci> mwc4ec0b2e_2ad0_459b_bb6f_0e3a14753bba </ci>
              <ci> mw6f37685a_936e_4ab3_b5c1_b91551b0d571 </ci>
            </apply>
          </math>
        </kineticLaw>
      </reaction>
      <reaction id="mw75be176b_8235_4b2b_a87c_8aa991e0b8b4" name="v142" reversible="false" fast="false">
        <listOfReactants>
          <speciesReference species="mwc68d231d_0204_467b_9737_a4580f9c1a07" stoichiometry="1"/>
        </listOfReactants>
        <listOfProducts>
          <speciesReference species="mw7db6458e_d0e3_4649_a35c_92056ee22435" stoichiometry="1"/>
        </listOfProducts>
        <kineticLaw>
          <math xmlns="http://www.w3.org/1998/Math/MathML">
            <apply>
              <times/>
              <ci> mw26dab696_04d3_4b3b_a328_b9efca205c22 </ci>
              <ci> mwc68d231d_0204_467b_9737_a4580f9c1a07 </ci>
            </apply>
          </math>
        </kineticLaw>
      </reaction>
      <reaction id="mwe92a0a88_dd47_4d4b_a556_c236dc497a92" name="v143" reversible="true" fast="false">
        <listOfReactants>
          <speciesReference species="mw7db6458e_d0e3_4649_a35c_92056ee22435" stoichiometry="1"/>
          <speciesReference species="mw04544775_633d_45db_95e5_f311c59a7566" stoichiometry="1"/>
        </listOfReactants>
        <listOfProducts>
          <speciesReference species="mwdeb9738b_327c_448a_9bf1_d8dac7a8fa9c" stoichiometry="1"/>
        </listOfProducts>
        <kineticLaw>
          <math xmlns="http://www.w3.org/1998/Math/MathML">
            <apply>
              <minus/>
              <apply>
                <times/>
                <ci> mw8798a4cd_355a_4442_a367_95e4367b79d4 </ci>
                <ci> mw7db6458e_d0e3_4649_a35c_92056ee22435 </ci>
                <ci> mw04544775_633d_45db_95e5_f311c59a7566 </ci>
              </apply>
              <apply>
                <times/>
                <ci> mwfdc7380e_64b3_4404_9608_26822aec424c </ci>
                <ci> mwdeb9738b_327c_448a_9bf1_d8dac7a8fa9c </ci>
              </apply>
            </apply>
          </math>
        </kineticLaw>
      </reaction>
      <reaction id="mw9f09150d_e525_43a3_84f2_ffbbbeefef95" name="v144" reversible="true" fast="false">
        <listOfReactants>
          <speciesReference species="mwdeb9738b_327c_448a_9bf1_d8dac7a8fa9c" stoichiometry="1"/>
          <speciesReference species="mw76d60bbf_ae26_4325_9c70_2b3779550470" stoichiometry="1"/>
        </listOfReactants>
        <listOfProducts>
          <speciesReference species="mw78a1cb76_ca87_4816_929d_36c94659ce85" stoichiometry="1"/>
        </listOfProducts>
        <kineticLaw>
          <math xmlns="http://www.w3.org/1998/Math/MathML">
            <apply>
              <minus/>
              <apply>
                <times/>
                <ci> mwa8c73076_0d2d_4891_a00f_7fa265b3bf4f </ci>
                <ci> mwdeb9738b_327c_448a_9bf1_d8dac7a8fa9c </ci>
                <ci> mw76d60bbf_ae26_4325_9c70_2b3779550470 </ci>
              </apply>
              <apply>
                <times/>
                <ci> mw6bdd71b5_dacc_4f02_9254_c8b1cb1a9ebd </ci>
                <ci> mw78a1cb76_ca87_4816_929d_36c94659ce85 </ci>
              </apply>
            </apply>
          </math>
        </kineticLaw>
      </reaction>
      <reaction id="mw7cc32bf1_2565_4690_a24b_e070ba950977" name="v145" reversible="true" fast="false">
        <listOfReactants>
          <speciesReference species="mw78a1cb76_ca87_4816_929d_36c94659ce85" stoichiometry="1"/>
        </listOfReactants>
        <listOfProducts>
          <speciesReference species="mwef254595_52ae_4fff_8612_f41b9962bc42" stoichiometry="1"/>
        </listOfProducts>
        <kineticLaw>
          <math xmlns="http://www.w3.org/1998/Math/MathML">
            <apply>
              <minus/>
              <apply>
                <times/>
                <ci> mwc212ec46_7e33_41a7_9f75_4e2e4caac995 </ci>
                <ci> mw78a1cb76_ca87_4816_929d_36c94659ce85 </ci>
              </apply>
              <apply>
                <times/>
                <ci> mw4a5300b5_d765_4df6_84c0_bc001c70467a </ci>
                <ci> mwef254595_52ae_4fff_8612_f41b9962bc42 </ci>
              </apply>
            </apply>
          </math>
        </kineticLaw>
      </reaction>
      <reaction id="mw42682c58_5c86_439a_a4e4_0e6463e15206" name="v146" reversible="true" fast="false">
        <listOfReactants>
          <speciesReference species="mwef254595_52ae_4fff_8612_f41b9962bc42" stoichiometry="1"/>
          <speciesReference species="mwbfb47557_1af9_429d_8367_c482b19f0f1b" stoichiometry="1"/>
        </listOfReactants>
        <listOfProducts>
          <speciesReference species="mw16a3dd1f_da5c_41c2_a9b9_d30962123211" stoichiometry="1"/>
        </listOfProducts>
        <kineticLaw>
          <math xmlns="http://www.w3.org/1998/Math/MathML">
            <apply>
              <minus/>
              <apply>
                <times/>
                <ci> mw29d3fc98_d490_4fac_a7d1_0362f3895c86 </ci>
                <ci> mwef254595_52ae_4fff_8612_f41b9962bc42 </ci>
                <ci> mwbfb47557_1af9_429d_8367_c482b19f0f1b </ci>
              </apply>
              <apply>
                <times/>
                <ci> mwe86cad6b_f303_4a39_8acf_db8b6bcda584 </ci>
                <ci> mw16a3dd1f_da5c_41c2_a9b9_d30962123211 </ci>
              </apply>
            </apply>
          </math>
        </kineticLaw>
      </reaction>
      <reaction id="mwb9b57797_c7bc_4c23_829f_8ecc21057ec3" name="v147" reversible="false" fast="false">
        <listOfReactants>
          <speciesReference species="mw16a3dd1f_da5c_41c2_a9b9_d30962123211" stoichiometry="1"/>
        </listOfReactants>
        <listOfProducts>
          <speciesReference species="mw0df9779c_f5c4_444b_b164_de565b1599a4" stoichiometry="1"/>
          <speciesReference species="mwef254595_52ae_4fff_8612_f41b9962bc42" stoichiometry="1"/>
        </listOfProducts>
        <kineticLaw>
          <math xmlns="http://www.w3.org/1998/Math/MathML">
            <apply>
              <times/>
              <ci> mwa447cace_622a_4d24_b2ee_d3bb6ae2748d </ci>
              <ci> mw16a3dd1f_da5c_41c2_a9b9_d30962123211 </ci>
            </apply>
          </math>
        </kineticLaw>
      </reaction>
      <reaction id="mw1e97c97c_c542_4e43_9219_5aadbc5958fa" name="v148" reversible="false" fast="false">
        <listOfReactants>
          <speciesReference species="mwef254595_52ae_4fff_8612_f41b9962bc42" stoichiometry="1"/>
        </listOfReactants>
        <listOfProducts>
          <speciesReference species="mw04544775_633d_45db_95e5_f311c59a7566" stoichiometry="1"/>
          <speciesReference species="mw19d0ff91_4c6d_48c8_9c45_9230f3f6dfba" stoichiometry="1"/>
        </listOfProducts>
        <kineticLaw>
          <math xmlns="http://www.w3.org/1998/Math/MathML">
            <apply>
              <times/>
              <ci> mw4b4b5b92_1d80_4ea2_ad2c_92119b40a822 </ci>
              <ci> mwef254595_52ae_4fff_8612_f41b9962bc42 </ci>
            </apply>
          </math>
        </kineticLaw>
      </reaction>
      <reaction id="mw06ace8a1_27ad_42d6_855e_c76909e2c9c3" name="v149" reversible="false" fast="false">
        <listOfReactants>
          <speciesReference species="mw19d0ff91_4c6d_48c8_9c45_9230f3f6dfba" stoichiometry="1"/>
        </listOfReactants>
        <listOfProducts>
          <speciesReference species="mw656325f4_4a29_442d_a39c_f82d46d0ef79" stoichiometry="1"/>
          <speciesReference species="mw7db6458e_d0e3_4649_a35c_92056ee22435" stoichiometry="1"/>
        </listOfProducts>
        <kineticLaw>
          <math xmlns="http://www.w3.org/1998/Math/MathML">
            <apply>
              <times/>
              <ci> mw7f342c30_63bd_4da8_9a3e_49e0697a2daf </ci>
              <ci> mw19d0ff91_4c6d_48c8_9c45_9230f3f6dfba </ci>
            </apply>
          </math>
        </kineticLaw>
      </reaction>
      <reaction id="mw1507ac9b_7794_4e3d_acd7_6c3424d39961" name="v150" reversible="false" fast="false">
        <listOfReactants>
          <speciesReference species="mw19d0ff91_4c6d_48c8_9c45_9230f3f6dfba" stoichiometry="1"/>
        </listOfReactants>
        <listOfProducts>
          <speciesReference species="mw656325f4_4a29_442d_a39c_f82d46d0ef79" stoichiometry="1"/>
        </listOfProducts>
        <kineticLaw>
          <math xmlns="http://www.w3.org/1998/Math/MathML">
            <apply>
              <times/>
              <ci> mwf3995ba9_09e5_4b79_aa70_3724a636e567 </ci>
              <ci> mw19d0ff91_4c6d_48c8_9c45_9230f3f6dfba </ci>
            </apply>
          </math>
        </kineticLaw>
      </reaction>
      <reaction id="mwba1b2522_3441_42c7_8a66_f671ab982240" name="v151" reversible="true" fast="false">
        <listOfReactants>
          <speciesReference species="mw78a1cb76_ca87_4816_929d_36c94659ce85" stoichiometry="1"/>
          <speciesReference species="mwa10ffd49_b456_4af4_bd06_a888246ce9f4" stoichiometry="1"/>
        </listOfReactants>
        <listOfProducts>
          <speciesReference species="mwb5edf936_458d_4b8b_bb41_fab076ffb170" stoichiometry="1"/>
        </listOfProducts>
        <kineticLaw>
          <math xmlns="http://www.w3.org/1998/Math/MathML">
            <apply>
              <minus/>
              <apply>
                <times/>
                <ci> mwc7843b9c_0f36_4894_9d34_c1330677e0ce </ci>
                <ci> mw78a1cb76_ca87_4816_929d_36c94659ce85 </ci>
                <ci> mwa10ffd49_b456_4af4_bd06_a888246ce9f4 </ci>
              </apply>
              <apply>
                <times/>
                <ci> mwbdc8f500_90a3_4af1_9aa1_5d6cbd9d7d39 </ci>
                <ci> mwb5edf936_458d_4b8b_bb41_fab076ffb170 </ci>
              </apply>
            </apply>
          </math>
        </kineticLaw>
      </reaction>
      <reaction id="mw99ec5607_642f_48b7_b9b8_46a696f38132" name="v152" reversible="false" fast="false">
        <listOfReactants>
          <speciesReference species="mwb5edf936_458d_4b8b_bb41_fab076ffb170" stoichiometry="1"/>
        </listOfReactants>
        <listOfProducts>
          <speciesReference species="mw19d0ff91_4c6d_48c8_9c45_9230f3f6dfba" stoichiometry="1"/>
          <speciesReference species="mwa10ffd49_b456_4af4_bd06_a888246ce9f4" stoichiometry="1"/>
          <speciesReference species="mw04544775_633d_45db_95e5_f311c59a7566" stoichiometry="1"/>
        </listOfProducts>
        <kineticLaw>
          <math xmlns="http://www.w3.org/1998/Math/MathML">
            <apply>
              <times/>
              <ci> mw4b4b5b92_1d80_4ea2_ad2c_92119b40a822 </ci>
              <ci> mwb5edf936_458d_4b8b_bb41_fab076ffb170 </ci>
            </apply>
          </math>
        </kineticLaw>
      </reaction>
      <reaction id="mwa984aceb_a2b8_4921_8621_8b0815f8299b" name="v153" reversible="false" fast="false">
        <listOfReactants>
          <speciesReference species="mwb5edf936_458d_4b8b_bb41_fab076ffb170" stoichiometry="1"/>
        </listOfReactants>
        <listOfProducts>
          <speciesReference species="mwa49b4e08_22d5_40c0_ab32_cecc4155382c" stoichiometry="1"/>
          <speciesReference species="mwbafef39b_f9de_4f78_ad99_0109ec488b02" stoichiometry="1"/>
        </listOfProducts>
        <kineticLaw>
          <math xmlns="http://www.w3.org/1998/Math/MathML">
            <apply>
              <times/>
              <ci> mw8624f7ff_8685_4312_a7d5_69e6dd6bcbb3 </ci>
              <ci> mwb5edf936_458d_4b8b_bb41_fab076ffb170 </ci>
            </apply>
          </math>
        </kineticLaw>
      </reaction>
      <reaction id="mw0943cf8f_1ef2_4af2_b52e_c1a9ae88f1ef" name="v154" reversible="true" fast="false">
        <listOfReactants>
          <speciesReference species="mwbafef39b_f9de_4f78_ad99_0109ec488b02" stoichiometry="1"/>
          <speciesReference species="mw04544775_633d_45db_95e5_f311c59a7566" stoichiometry="1"/>
        </listOfReactants>
        <listOfProducts>
          <speciesReference species="mwdeb9738b_327c_448a_9bf1_d8dac7a8fa9c" stoichiometry="1"/>
        </listOfProducts>
        <kineticLaw>
          <math xmlns="http://www.w3.org/1998/Math/MathML">
            <apply>
              <minus/>
              <apply>
                <times/>
                <ci> mw8798a4cd_355a_4442_a367_95e4367b79d4 </ci>
                <ci> mwbafef39b_f9de_4f78_ad99_0109ec488b02 </ci>
                <ci> mw04544775_633d_45db_95e5_f311c59a7566 </ci>
              </apply>
              <apply>
                <times/>
                <ci> mwfdc7380e_64b3_4404_9608_26822aec424c </ci>
                <ci> mwdeb9738b_327c_448a_9bf1_d8dac7a8fa9c </ci>
              </apply>
            </apply>
          </math>
        </kineticLaw>
      </reaction>
      <reaction id="mwae24646a_80e5_40de_907b_200d2a9f9e08" name="v155" reversible="false" fast="false">
        <listOfReactants>
          <speciesReference species="mw7db6458e_d0e3_4649_a35c_92056ee22435" stoichiometry="1"/>
        </listOfReactants>
        <listOfProducts>
          <speciesReference species="mw656325f4_4a29_442d_a39c_f82d46d0ef79" stoichiometry="1"/>
        </listOfProducts>
        <kineticLaw>
          <math xmlns="http://www.w3.org/1998/Math/MathML">
            <apply>
              <times/>
              <ci> mw025b07da_029c_4aec_8992_241d3269da97 </ci>
              <ci> mw7db6458e_d0e3_4649_a35c_92056ee22435 </ci>
            </apply>
          </math>
        </kineticLaw>
      </reaction>
      <reaction id="mwebc9f20f_bf46_44a9_a890_4b3b63810f18" name="v156" reversible="false" fast="false">
        <listOfReactants>
          <speciesReference species="mwaec92d06_c018_4624_ae0f_ef4249db5ed1" stoichiometry="1"/>
        </listOfReactants>
        <listOfProducts>
          <speciesReference species="mw76d60bbf_ae26_4325_9c70_2b3779550470" stoichiometry="1"/>
          <speciesReference species="mwaec92d06_c018_4624_ae0f_ef4249db5ed1" stoichiometry="1"/>
        </listOfProducts>
        <kineticLaw>
          <math xmlns="http://www.w3.org/1998/Math/MathML">
            <apply>
              <times/>
              <ci> mw1d24d811_2ca2_47da_89e7_bf2f7cb08034 </ci>
              <ci> mwaec92d06_c018_4624_ae0f_ef4249db5ed1 </ci>
            </apply>
          </math>
        </kineticLaw>
      </reaction>
      <reaction id="mw3df31187_2e85_4ffa_9462_e676c0e78dc6" name="v157" reversible="false" fast="false">
        <listOfReactants>
          <speciesReference species="mwaec92d06_c018_4624_ae0f_ef4249db5ed1" stoichiometry="1"/>
        </listOfReactants>
        <listOfProducts>
          <speciesReference species="mw656325f4_4a29_442d_a39c_f82d46d0ef79" stoichiometry="1"/>
        </listOfProducts>
        <kineticLaw>
          <math xmlns="http://www.w3.org/1998/Math/MathML">
            <apply>
              <times/>
              <ci> mwcef9d4be_f131_40a5_80c4_1fae46e110e5 </ci>
              <ci> mwaec92d06_c018_4624_ae0f_ef4249db5ed1 </ci>
            </apply>
          </math>
        </kineticLaw>
      </reaction>
      <reaction id="mwf8d56cdc_b3ee_4ac2_b583_e3bd6552adcf" name="v158" reversible="false" fast="false">
        <listOfReactants>
          <speciesReference species="mwcd5ac368_0563_4e4f_938d_819c5a08e7b4" stoichiometry="1"/>
        </listOfReactants>
        <listOfProducts>
          <speciesReference species="mw656325f4_4a29_442d_a39c_f82d46d0ef79" stoichiometry="1"/>
        </listOfProducts>
        <kineticLaw>
          <math xmlns="http://www.w3.org/1998/Math/MathML">
            <apply>
              <times/>
              <ci> mw7388b71c_3c81_4395_ad59_9b32f955a309 </ci>
              <ci> mwcd5ac368_0563_4e4f_938d_819c5a08e7b4 </ci>
            </apply>
          </math>
        </kineticLaw>
      </reaction>
      <reaction id="mweff14a78_58f7_4cd4_afc7_3b78c30f6fb1" name="v159" reversible="false" fast="false">
        <listOfReactants>
          <speciesReference species="mw5df02070_b774_49a9_a02e_398b194a85bf" stoichiometry="1"/>
          <speciesReference species="mwe4d97b9b_48d4_4f70_80fc_46048201af0a" stoichiometry="1"/>
        </listOfReactants>
        <listOfProducts>
          <speciesReference species="mwcd5ac368_0563_4e4f_938d_819c5a08e7b4" stoichiometry="1"/>
          <speciesReference species="mwe4d97b9b_48d4_4f70_80fc_46048201af0a" stoichiometry="1"/>
        </listOfProducts>
        <kineticLaw>
          <math xmlns="http://www.w3.org/1998/Math/MathML">
            <apply>
              <times/>
              <ci> mw6ea8176a_192c_489c_a439_1cc9e4097f4d </ci>
              <ci> mw5df02070_b774_49a9_a02e_398b194a85bf </ci>
              <apply>
                <minus/>
                <cn type="integer"> 1 </cn>
                <apply>
                  <divide/>
                  <ci> mwe4d97b9b_48d4_4f70_80fc_46048201af0a </ci>
                  <apply>
                    <plus/>
                    <ci> mwe4d97b9b_48d4_4f70_80fc_46048201af0a </ci>
                    <ci> mw6da87d49_b239_4f2a_b96b_1c09475dafa6 </ci>
                  </apply>
                </apply>
              </apply>
            </apply>
          </math>
        </kineticLaw>
      </reaction>
      <reaction id="mw005610b9_17c4_4d6f_9867_5cb8611502af" name="v160" reversible="false" fast="false">
        <listOfReactants>
          <speciesReference species="mwf32bca5c_775a_4f1e_b4c3_375ac65b6d68" stoichiometry="1"/>
          <speciesReference species="mwffc93595_7e07_449d_b428_784fb5c08071" stoichiometry="1"/>
          <speciesReference species="mw02a55f13_3df4_40ae_b741_a7ea5dd2a0c6" stoichiometry="1"/>
          <speciesReference species="mw31a956cd_b94d_457e_8207_5d4f7cf56b11" stoichiometry="1"/>
        </listOfReactants>
        <listOfProducts>
          <speciesReference species="mwffc93595_7e07_449d_b428_784fb5c08071" stoichiometry="1"/>
          <speciesReference species="mw02a55f13_3df4_40ae_b741_a7ea5dd2a0c6" stoichiometry="1"/>
          <speciesReference species="mw99ab50cb_54d1_46c2_bd45_36dbac1b3359" stoichiometry="1"/>
          <speciesReference species="mw31a956cd_b94d_457e_8207_5d4f7cf56b11" stoichiometry="1"/>
        </listOfProducts>
        <kineticLaw>
          <math xmlns="http://www.w3.org/1998/Math/MathML">
            <apply>
              <times/>
              <ci> mwb9513c50_4b69_4124_b2c2_de42a489bdab </ci>
              <ci> mwf32bca5c_775a_4f1e_b4c3_375ac65b6d68 </ci>
              <apply>
                <plus/>
                <apply>
                  <divide/>
                  <apply>
                    <times/>
                    <cn> 41.5 </cn>
                    <ci> mwffc93595_7e07_449d_b428_784fb5c08071 </ci>
                  </apply>
                  <apply>
                    <plus/>
                    <ci> mwffc93595_7e07_449d_b428_784fb5c08071 </ci>
                    <ci> mwfb80f76b_0ef9_4bf9_92b6_6f55f20a0bb3 </ci>
                  </apply>
                </apply>
                <apply>
                  <times/>
                  <ci> mw02a55f13_3df4_40ae_b741_a7ea5dd2a0c6 </ci>
                  <cn> 0.2 </cn>
                </apply>
              </apply>
              <apply>
                <divide/>
                <ci> mw31a956cd_b94d_457e_8207_5d4f7cf56b11 </ci>
                <apply>
                  <plus/>
                  <ci> mw31a956cd_b94d_457e_8207_5d4f7cf56b11 </ci>
                  <ci> mw97c18161_897a_457b_a69d_23cb0dbe65ba </ci>
                </apply>
              </apply>
            </apply>
          </math>
        </kineticLaw>
      </reaction>
      <reaction id="mwbfd6cfda_00f1_491b_b63a_7a0743158657" name="v161" reversible="false" fast="false">
        <listOfReactants>
          <speciesReference species="mwe4d97b9b_48d4_4f70_80fc_46048201af0a" stoichiometry="1"/>
        </listOfReactants>
        <listOfProducts>
          <speciesReference species="mw656325f4_4a29_442d_a39c_f82d46d0ef79" stoichiometry="1"/>
        </listOfProducts>
        <kineticLaw>
          <math xmlns="http://www.w3.org/1998/Math/MathML">
            <apply>
              <times/>
              <ci> mw48097e2d_e20b_490a_a158_0a2134b45a7c </ci>
              <ci> mwe4d97b9b_48d4_4f70_80fc_46048201af0a </ci>
            </apply>
          </math>
        </kineticLaw>
      </reaction>
      <reaction id="mw9b307d73_9401_4cc4_a543_6ccd1a34c79a" name="v162" reversible="false" fast="false">
        <notes>
          <body xmlns="http://www.w3.org/1999/xhtml"/>
        </notes>
        <listOfReactants>
          <speciesReference species="mw99ab50cb_54d1_46c2_bd45_36dbac1b3359" stoichiometry="1"/>
        </listOfReactants>
        <listOfProducts>
          <speciesReference species="mw656325f4_4a29_442d_a39c_f82d46d0ef79" stoichiometry="1"/>
        </listOfProducts>
        <kineticLaw>
          <math xmlns="http://www.w3.org/1998/Math/MathML">
            <apply>
              <times/>
              <ci> mwf2dc9a0b_9456_44a6_b14c_5b064b2886b6 </ci>
              <ci> mw99ab50cb_54d1_46c2_bd45_36dbac1b3359 </ci>
            </apply>
          </math>
        </kineticLaw>
      </reaction>
      <reaction id="mw3ffd0c41_b2be_4496_962a_f7b0bcd383f5" name="v163" reversible="false" fast="false">
        <listOfReactants>
          <speciesReference species="mw99ab50cb_54d1_46c2_bd45_36dbac1b3359" stoichiometry="1"/>
        </listOfReactants>
        <listOfProducts>
          <speciesReference species="mwe4d97b9b_48d4_4f70_80fc_46048201af0a" stoichiometry="1"/>
        </listOfProducts>
        <kineticLaw>
          <math xmlns="http://www.w3.org/1998/Math/MathML">
            <apply>
              <times/>
              <ci> mw1685f874_af3f_454d_90b7_78b416f544bc </ci>
              <ci> mw99ab50cb_54d1_46c2_bd45_36dbac1b3359 </ci>
            </apply>
          </math>
        </kineticLaw>
      </reaction>
      <reaction id="mwbb129333_b9ca_4f33_a0ab_d5db9dacea1b" name="v164" reversible="false" fast="false">
        <notes>
          <body xmlns="http://www.w3.org/1999/xhtml"/>
        </notes>
        <listOfReactants>
          <speciesReference species="mwfb8a7657_8cd3_4806_ae4d_a52c7ab1fa6a" stoichiometry="1"/>
          <speciesReference species="mw02a55f13_3df4_40ae_b741_a7ea5dd2a0c6" stoichiometry="1"/>
          <speciesReference species="mwaf51c58c_dbb3_4d83_9768_2b1cb1bffe3f" stoichiometry="1"/>
          <speciesReference species="mwbd22814e_1034_4139_94db_dfb7170411a0" stoichiometry="1"/>
          <speciesReference species="mw6f37685a_936e_4ab3_b5c1_b91551b0d571" stoichiometry="1"/>
          <speciesReference species="mwb664ffc1_4444_4f8c_8b06_64c069fe0b6f" stoichiometry="1"/>
        </listOfReactants>
        <listOfProducts>
          <speciesReference species="mwa05b8459_453e_45f2_8a80_edc531d53394" stoichiometry="1"/>
          <speciesReference species="mw02a55f13_3df4_40ae_b741_a7ea5dd2a0c6" stoichiometry="1"/>
          <speciesReference species="mwaf51c58c_dbb3_4d83_9768_2b1cb1bffe3f" stoichiometry="1"/>
          <speciesReference species="mwbd22814e_1034_4139_94db_dfb7170411a0" stoichiometry="1"/>
          <speciesReference species="mw6f37685a_936e_4ab3_b5c1_b91551b0d571" stoichiometry="1"/>
          <speciesReference species="mwb664ffc1_4444_4f8c_8b06_64c069fe0b6f" stoichiometry="1"/>
        </listOfProducts>
        <kineticLaw>
          <math xmlns="http://www.w3.org/1998/Math/MathML">
            <apply>
              <times/>
              <ci> mwb64e547c_49a0_48d7_b7d0_0cd67f1fc692 </ci>
              <ci> mwfb8a7657_8cd3_4806_ae4d_a52c7ab1fa6a </ci>
              <apply>
                <minus/>
                <cn type="integer"> 1 </cn>
                <apply>
                  <divide/>
                  <ci> mw02a55f13_3df4_40ae_b741_a7ea5dd2a0c6 </ci>
                  <apply>
                    <plus/>
                    <ci> mw02a55f13_3df4_40ae_b741_a7ea5dd2a0c6 </ci>
                    <ci> mw2b438939_a030_4f6a_b188_cebc4a9b150e </ci>
                  </apply>
                </apply>
              </apply>
              <apply>
                <plus/>
                <ci> mw6f37685a_936e_4ab3_b5c1_b91551b0d571 </ci>
                <cn type="integer"> 6000 </cn>
              </apply>
              <apply>
                <minus/>
                <cn> 1.2 </cn>
                <apply>
                  <divide/>
                  <ci> mwb664ffc1_4444_4f8c_8b06_64c069fe0b6f </ci>
                  <apply>
                    <plus/>
                    <ci> mwb664ffc1_4444_4f8c_8b06_64c069fe0b6f </ci>
                    <cn type="integer"> 10000 </cn>
                  </apply>
                </apply>
              </apply>
              <apply>
                <plus/>
                <ci> mwaf51c58c_dbb3_4d83_9768_2b1cb1bffe3f </ci>
                <ci> mw337a8450_f8c9_4a94_aabd_b2cfb0940bc3 </ci>
              </apply>
              <apply>
                <power/>
                <ci> mwbd22814e_1034_4139_94db_dfb7170411a0 </ci>
                <cn type="integer"> 2 </cn>
              </apply>
            </apply>
          </math>
        </kineticLaw>
      </reaction>
      <reaction id="mw18e488a7_517a_4918_916b_0dbcd9a3ab01" name="v165" reversible="false" fast="false">
        <listOfReactants>
          <speciesReference species="mwa05b8459_453e_45f2_8a80_edc531d53394" stoichiometry="1"/>
        </listOfReactants>
        <listOfProducts>
          <speciesReference species="mw656325f4_4a29_442d_a39c_f82d46d0ef79" stoichiometry="1"/>
        </listOfProducts>
        <kineticLaw>
          <math xmlns="http://www.w3.org/1998/Math/MathML">
            <apply>
              <times/>
              <ci> mw931107ef_91f7_4044_8567_4e1584cb698f </ci>
              <ci> mwa05b8459_453e_45f2_8a80_edc531d53394 </ci>
            </apply>
          </math>
        </kineticLaw>
      </reaction>
      <reaction id="mwd16b2fc8_3d29_4473_9d17_1f1ad2684310" name="v166" reversible="false" fast="false">
        <listOfReactants>
          <speciesReference species="mwa05b8459_453e_45f2_8a80_edc531d53394" stoichiometry="1"/>
        </listOfReactants>
        <listOfProducts>
          <speciesReference species="mwfbd55cea_81cd_425a_a49e_ae5763d1975c" stoichiometry="1"/>
        </listOfProducts>
        <kineticLaw>
          <math xmlns="http://www.w3.org/1998/Math/MathML">
            <apply>
              <times/>
              <ci> mwd858295e_48ab_45bb_ac70_4dbb7f566ba0 </ci>
              <ci> mwa05b8459_453e_45f2_8a80_edc531d53394 </ci>
            </apply>
          </math>
        </kineticLaw>
      </reaction>
      <reaction id="mw784039dc_bc0b_4953_a74a_b40e45de430e" name="v167" reversible="false" fast="false">
        <listOfReactants>
          <speciesReference species="mwfbd55cea_81cd_425a_a49e_ae5763d1975c" stoichiometry="1"/>
        </listOfReactants>
        <listOfProducts>
          <speciesReference species="mw656325f4_4a29_442d_a39c_f82d46d0ef79" stoichiometry="1"/>
        </listOfProducts>
        <kineticLaw>
          <math xmlns="http://www.w3.org/1998/Math/MathML">
            <apply>
              <times/>
              <ci> mw9afb2c1d_9a61_4188_b1e0_dfa3b833722a </ci>
              <ci> mwfbd55cea_81cd_425a_a49e_ae5763d1975c </ci>
            </apply>
          </math>
        </kineticLaw>
      </reaction>
      <reaction id="mwfe3e653b_b64d_4782_bc52_0cb4bb9c752c" name="v168" reversible="false" fast="false">
        <notes>
          <body xmlns="http://www.w3.org/1999/xhtml"/>
        </notes>
        <listOfReactants>
          <speciesReference species="mw31a956cd_b94d_457e_8207_5d4f7cf56b11" stoichiometry="1"/>
        </listOfReactants>
        <listOfProducts>
          <speciesReference species="mw656325f4_4a29_442d_a39c_f82d46d0ef79" stoichiometry="1"/>
        </listOfProducts>
        <kineticLaw>
          <math xmlns="http://www.w3.org/1998/Math/MathML">
            <apply>
              <times/>
              <ci> mwcc059335_2518_4865_9a13_4a9a098fd223 </ci>
              <ci> mw31a956cd_b94d_457e_8207_5d4f7cf56b11 </ci>
            </apply>
          </math>
        </kineticLaw>
      </reaction>
      <reaction id="mw6249cb0e_2c50_41b7_89f8_fd3aa4dbf17f" name="v169" reversible="false" fast="false">
        <listOfReactants>
          <speciesReference species="mw99f49869_847e_4f02_92fc_62d429dc311c" stoichiometry="1"/>
          <speciesReference species="mwfbd55cea_81cd_425a_a49e_ae5763d1975c" stoichiometry="1"/>
          <speciesReference species="mw41b51fea_0178_488a_8e5e_2c5c0b98745b" stoichiometry="1"/>
          <speciesReference species="mw217d1b99_bdc3_4e29_a739_67ac876e5bbc" stoichiometry="1"/>
        </listOfReactants>
        <listOfProducts>
          <speciesReference species="mw31a956cd_b94d_457e_8207_5d4f7cf56b11" stoichiometry="1"/>
          <speciesReference species="mwfbd55cea_81cd_425a_a49e_ae5763d1975c" stoichiometry="1"/>
          <speciesReference species="mw41b51fea_0178_488a_8e5e_2c5c0b98745b" stoichiometry="1"/>
          <speciesReference species="mw217d1b99_bdc3_4e29_a739_67ac876e5bbc" stoichiometry="1"/>
        </listOfProducts>
        <kineticLaw>
          <math xmlns="http://www.w3.org/1998/Math/MathML">
            <apply>
              <times/>
              <ci> mw7984ae78_f757_4bc8_af3f_2701fe145fac </ci>
              <ci> mw99f49869_847e_4f02_92fc_62d429dc311c </ci>
              <apply>
                <minus/>
                <cn> 1.1 </cn>
                <apply>
                  <divide/>
                  <ci> mwfbd55cea_81cd_425a_a49e_ae5763d1975c </ci>
                  <apply>
                    <plus/>
                    <ci> mwfbd55cea_81cd_425a_a49e_ae5763d1975c </ci>
                    <ci> mw7023c068_f88f_4e13_a49b_aac4c64e5b25 </ci>
                  </apply>
                </apply>
              </apply>
              <apply>
                <power/>
                <ci> mw41b51fea_0178_488a_8e5e_2c5c0b98745b </ci>
                <cn type="integer"> 2 </cn>
              </apply>
              <apply>
                <plus/>
                <ci> mw217d1b99_bdc3_4e29_a739_67ac876e5bbc </ci>
                <ci> mw3783df17_de94_4bbf_84bd_4ae5e295cb5e </ci>
              </apply>
            </apply>
          </math>
        </kineticLaw>
      </reaction>
      <reaction id="mw370d0515_1aab_48d8_bb38_12c8b2c4f8d7" name="v170" reversible="true" fast="false">
        <notes>
          <body xmlns="http://www.w3.org/1999/xhtml"/>
        </notes>
        <listOfReactants>
          <speciesReference species="mwf5df83b7_6784_4623_a596_a70ed949dfe7" stoichiometry="1"/>
          <speciesReference species="mw34301bdb_1820_46e1_9065_00e9bfeb6ca8" stoichiometry="1"/>
        </listOfReactants>
        <listOfProducts>
          <speciesReference species="mw96df428a_c3c8_42dd_879a_c7a34fbc0587" stoichiometry="1"/>
        </listOfProducts>
        <kineticLaw>
          <math xmlns="http://www.w3.org/1998/Math/MathML">
            <apply>
              <minus/>
              <apply>
                <times/>
                <ci> mwd075b9ac_cd7a_4f4e_b1cc_a189f66d5e68 </ci>
                <ci> mwf5df83b7_6784_4623_a596_a70ed949dfe7 </ci>
                <ci> mw34301bdb_1820_46e1_9065_00e9bfeb6ca8 </ci>
              </apply>
              <apply>
                <times/>
                <ci> mw0b8a4dc4_e023_4a9d_a7db_897bbab3dacc </ci>
                <ci> mw96df428a_c3c8_42dd_879a_c7a34fbc0587 </ci>
              </apply>
            </apply>
          </math>
        </kineticLaw>
      </reaction>
      <reaction id="mw0acddd6c_ba99_44b6_866e_78a4b964033e" name="v171" reversible="false" fast="false">
        <listOfReactants>
          <speciesReference species="mw96df428a_c3c8_42dd_879a_c7a34fbc0587" stoichiometry="1"/>
        </listOfReactants>
        <listOfProducts>
          <speciesReference species="mwab9aae32_2bf6_4fab_b18f_81f3589d23be" stoichiometry="1"/>
        </listOfProducts>
        <kineticLaw>
          <math xmlns="http://www.w3.org/1998/Math/MathML">
            <apply>
              <times/>
              <ci> mw44e080d1_31c5_468b_96f3_767c7a1450b4 </ci>
              <ci> mw96df428a_c3c8_42dd_879a_c7a34fbc0587 </ci>
            </apply>
          </math>
        </kineticLaw>
      </reaction>
      <reaction id="mwadf9e1fc_2df8_4d26_a8f9_5a6dbea7a3a5" name="v172" reversible="false" fast="false">
        <listOfReactants>
          <speciesReference species="mwab9aae32_2bf6_4fab_b18f_81f3589d23be" stoichiometry="1"/>
        </listOfReactants>
        <listOfProducts>
          <speciesReference species="mw656325f4_4a29_442d_a39c_f82d46d0ef79" stoichiometry="1"/>
        </listOfProducts>
        <kineticLaw>
          <math xmlns="http://www.w3.org/1998/Math/MathML">
            <apply>
              <times/>
              <ci> mw59cd8baf_1220_4138_a798_95cf5ceeb2be </ci>
              <ci> mwab9aae32_2bf6_4fab_b18f_81f3589d23be </ci>
            </apply>
          </math>
        </kineticLaw>
      </reaction>
      <reaction id="mwd5d39639_d258_4ad2_907a_ba4b7382782f" name="v173" reversible="false" fast="false">
        <listOfReactants>
          <speciesReference species="mwab9aae32_2bf6_4fab_b18f_81f3589d23be" stoichiometry="1"/>
        </listOfReactants>
        <listOfProducts>
          <speciesReference species="mw656325f4_4a29_442d_a39c_f82d46d0ef79" stoichiometry="1"/>
          <speciesReference species="mwf5df83b7_6784_4623_a596_a70ed949dfe7" stoichiometry="1"/>
        </listOfProducts>
        <kineticLaw>
          <math xmlns="http://www.w3.org/1998/Math/MathML">
            <apply>
              <times/>
              <ci> mwa4502a9d_3ea1_4697_a104_23dc7dd44238 </ci>
              <ci> mwab9aae32_2bf6_4fab_b18f_81f3589d23be </ci>
            </apply>
          </math>
        </kineticLaw>
      </reaction>
      <reaction id="mwaee2c781_c36f_4e4f_b5db_cfe1e3582cdb" name="v174" reversible="false" fast="false">
        <listOfReactants>
          <speciesReference species="mwf5df83b7_6784_4623_a596_a70ed949dfe7" stoichiometry="1"/>
        </listOfReactants>
        <listOfProducts>
          <speciesReference species="mw656325f4_4a29_442d_a39c_f82d46d0ef79" stoichiometry="1"/>
        </listOfProducts>
        <kineticLaw>
          <math xmlns="http://www.w3.org/1998/Math/MathML">
            <apply>
              <times/>
              <ci> mw5ba896e2_f7df_473f_8558_fa75a52ebe53 </ci>
              <ci> mwf5df83b7_6784_4623_a596_a70ed949dfe7 </ci>
            </apply>
          </math>
        </kineticLaw>
      </reaction>
      <reaction id="mw21e88207_51ee_4ace_9f8f_c6205105ded5" name="v175" reversible="false" fast="false">
        <listOfReactants>
          <speciesReference species="mw96df428a_c3c8_42dd_879a_c7a34fbc0587" stoichiometry="1"/>
          <speciesReference species="mwbb3283b7_dad4_46ad_b9a7_db90a01f9092" stoichiometry="1"/>
        </listOfReactants>
        <listOfProducts>
          <speciesReference species="mw1a1c8ead_5d33_4db1_a77d_577f9b05b725" stoichiometry="1"/>
          <speciesReference species="mw96df428a_c3c8_42dd_879a_c7a34fbc0587" stoichiometry="1"/>
        </listOfProducts>
        <kineticLaw>
          <math xmlns="http://www.w3.org/1998/Math/MathML">
            <apply>
              <times/>
              <ci> mwfa84c728_a455_4482_af82_ba0d2e5af18a </ci>
              <ci> mw96df428a_c3c8_42dd_879a_c7a34fbc0587 </ci>
              <ci> mwbb3283b7_dad4_46ad_b9a7_db90a01f9092 </ci>
            </apply>
          </math>
        </kineticLaw>
      </reaction>
      <reaction id="mw5d761b41_42f3_48dc_a862_473cea3cac6a" name="v176" reversible="false" fast="false">
        <listOfReactants>
          <speciesReference species="mw8fe2fa47_6ba2_415e_9e94_bc8f7a2dff3b" stoichiometry="1"/>
        </listOfReactants>
        <listOfProducts>
          <speciesReference species="mwbb3283b7_dad4_46ad_b9a7_db90a01f9092" stoichiometry="1"/>
        </listOfProducts>
        <kineticLaw>
          <math xmlns="http://www.w3.org/1998/Math/MathML">
            <apply>
              <times/>
              <ci> mw9025457c_87e6_4f4e_b49a_fb20e51e7b12 </ci>
              <ci> mw8fe2fa47_6ba2_415e_9e94_bc8f7a2dff3b </ci>
            </apply>
          </math>
        </kineticLaw>
      </reaction>
      <reaction id="mw4420dadf_c2e0_4bba_89d2_2e8b6b816450" name="v177" reversible="false" fast="false">
        <listOfReactants>
          <speciesReference species="mwbb3283b7_dad4_46ad_b9a7_db90a01f9092" stoichiometry="1"/>
        </listOfReactants>
        <listOfProducts>
          <speciesReference species="mw656325f4_4a29_442d_a39c_f82d46d0ef79" stoichiometry="1"/>
        </listOfProducts>
        <kineticLaw>
          <math xmlns="http://www.w3.org/1998/Math/MathML">
            <apply>
              <times/>
              <ci> mwc351dd2b_0cca_42ee_952c_f7038f995a95 </ci>
              <ci> mwbb3283b7_dad4_46ad_b9a7_db90a01f9092 </ci>
            </apply>
          </math>
        </kineticLaw>
      </reaction>
      <reaction id="mw155e01e1_1570_41a7_8b3f_84415c2c3009" name="v178" reversible="false" fast="false">
        <listOfReactants>
          <speciesReference species="mw1a1c8ead_5d33_4db1_a77d_577f9b05b725" stoichiometry="1"/>
          <speciesReference species="mw7b441170_54c4_4a9e_bebc_64d8ab196502" stoichiometry="1"/>
        </listOfReactants>
        <listOfProducts>
          <speciesReference species="mw656325f4_4a29_442d_a39c_f82d46d0ef79" stoichiometry="1"/>
          <speciesReference species="mw7b441170_54c4_4a9e_bebc_64d8ab196502" stoichiometry="1"/>
        </listOfProducts>
        <kineticLaw>
          <math xmlns="http://www.w3.org/1998/Math/MathML">
            <apply>
              <divide/>
              <apply>
                <times/>
                <ci> mw8a66abdb_3ae6_40a5_9163_e15aa24b7abe </ci>
                <ci> mw1a1c8ead_5d33_4db1_a77d_577f9b05b725 </ci>
                <ci> mw7b441170_54c4_4a9e_bebc_64d8ab196502 </ci>
              </apply>
              <apply>
                <plus/>
                <ci> mw7b441170_54c4_4a9e_bebc_64d8ab196502 </ci>
                <ci> mw5f9c048c_436c_414c_b530_b3c22c85c9b3 </ci>
              </apply>
            </apply>
          </math>
        </kineticLaw>
      </reaction>
      <reaction id="mw9214177a_c585_474c_9c34_d54ba2f36747" name="v179" reversible="false" fast="false">
        <listOfReactants>
          <speciesReference species="mw1a1c8ead_5d33_4db1_a77d_577f9b05b725" stoichiometry="1"/>
        </listOfReactants>
        <listOfProducts>
          <speciesReference species="mwbb3283b7_dad4_46ad_b9a7_db90a01f9092" stoichiometry="1"/>
        </listOfProducts>
        <kineticLaw>
          <math xmlns="http://www.w3.org/1998/Math/MathML">
            <apply>
              <times/>
              <ci> mw467d7910_1820_42af_bfc9_d22bf55bf725 </ci>
              <ci> mw1a1c8ead_5d33_4db1_a77d_577f9b05b725 </ci>
            </apply>
          </math>
        </kineticLaw>
      </reaction>
      <reaction id="mw65186c4b_a572_4095_abd3_0767acc7eab1" name="v180" reversible="false" fast="false">
        <listOfReactants>
          <speciesReference species="mw65070361_8bc6_4764_abc2_b74cd554b45b" stoichiometry="1"/>
        </listOfReactants>
        <listOfProducts>
          <speciesReference species="mwf5df83b7_6784_4623_a596_a70ed949dfe7" stoichiometry="1"/>
        </listOfProducts>
        <kineticLaw>
          <math xmlns="http://www.w3.org/1998/Math/MathML">
            <apply>
              <times/>
              <ci> mwae897a79_9dbc_4792_b85f_af6bb7afbee5 </ci>
              <ci> mw65070361_8bc6_4764_abc2_b74cd554b45b </ci>
            </apply>
          </math>
        </kineticLaw>
      </reaction>
      <reaction id="mw45c85f92_3cc0_4226_9258_1f181deca6ba" name="v181" reversible="false" fast="false">
        <listOfReactants>
          <speciesReference species="mwd80faa3a_9543_4ac3_96e9_3d9bcaabf0fd" stoichiometry="1"/>
          <speciesReference species="mw1a1c8ead_5d33_4db1_a77d_577f9b05b725" stoichiometry="1"/>
          <speciesReference species="mw06a2fc76_3f6c_4255_9ebd_daa4a3488c63" stoichiometry="1"/>
        </listOfReactants>
        <listOfProducts>
          <speciesReference species="mw0a0f6cfb_eb90_46f3_9af1_50e7ba530a29" stoichiometry="1"/>
          <speciesReference species="mw1a1c8ead_5d33_4db1_a77d_577f9b05b725" stoichiometry="1"/>
          <speciesReference species="mw06a2fc76_3f6c_4255_9ebd_daa4a3488c63" stoichiometry="1"/>
        </listOfProducts>
        <kineticLaw>
          <math xmlns="http://www.w3.org/1998/Math/MathML">
            <apply>
              <times/>
              <ci> mw55649b65_69ad_4a98_bc88_b7454e4fb149 </ci>
              <ci> mwd80faa3a_9543_4ac3_96e9_3d9bcaabf0fd </ci>
              <apply>
                <plus/>
                <ci> mw1a1c8ead_5d33_4db1_a77d_577f9b05b725 </ci>
                <apply>
                  <times/>
                  <ci> mw06a2fc76_3f6c_4255_9ebd_daa4a3488c63 </ci>
                  <cn type="integer"> 100 </cn>
                </apply>
              </apply>
            </apply>
          </math>
        </kineticLaw>
      </reaction>
      <reaction id="mwa2934725_e672_4fcc_8d2b_65a95ee9e90e" name="v182" reversible="false" fast="false">
        <listOfReactants>
          <speciesReference species="mw0a0f6cfb_eb90_46f3_9af1_50e7ba530a29" stoichiometry="1"/>
        </listOfReactants>
        <listOfProducts>
          <speciesReference species="mwd80faa3a_9543_4ac3_96e9_3d9bcaabf0fd" stoichiometry="1"/>
        </listOfProducts>
        <kineticLaw>
          <math xmlns="http://www.w3.org/1998/Math/MathML">
            <apply>
              <times/>
              <ci> mwf506ab62_a2ca_4e48_b666_9d73a6fe97c4 </ci>
              <ci> mw0a0f6cfb_eb90_46f3_9af1_50e7ba530a29 </ci>
            </apply>
          </math>
        </kineticLaw>
      </reaction>
      <reaction id="mwf71963c8_505d_4f8c_b453_e5599bd69314" name="v183" reversible="false" fast="false">
        <listOfReactants>
          <speciesReference species="mwa1481411_88a0_43c7_9d25_367f1449f41c" stoichiometry="1"/>
          <speciesReference species="mw0a0f6cfb_eb90_46f3_9af1_50e7ba530a29" stoichiometry="1"/>
        </listOfReactants>
        <listOfProducts>
          <speciesReference species="mwec227a1e_b777_405d_b46d_d050d15a4a7d" stoichiometry="1"/>
          <speciesReference species="mw0a0f6cfb_eb90_46f3_9af1_50e7ba530a29" stoichiometry="1"/>
        </listOfProducts>
        <kineticLaw>
          <math xmlns="http://www.w3.org/1998/Math/MathML">
            <apply>
              <times/>
              <apply>
                <divide/>
                <apply>
                  <times/>
                  <ci> mwf439753c_3e30_4c4c_8e43_a4e5a0cfe688 </ci>
                  <ci> mwa1481411_88a0_43c7_9d25_367f1449f41c </ci>
                </apply>
                <apply>
                  <plus/>
                  <ci> mwa1481411_88a0_43c7_9d25_367f1449f41c </ci>
                  <ci> mwb705ef0a_215d_4c7f_98a2_9eababde33d9 </ci>
                </apply>
              </apply>
              <ci> mw0a0f6cfb_eb90_46f3_9af1_50e7ba530a29 </ci>
            </apply>
          </math>
        </kineticLaw>
      </reaction>
      <reaction id="mw31faf750_97c6_4361_9c04_9ef44e219300" name="v184" reversible="false" fast="false">
        <notes>
          <body xmlns="http://www.w3.org/1999/xhtml"/>
        </notes>
        <listOfReactants>
          <speciesReference species="mwec227a1e_b777_405d_b46d_d050d15a4a7d" stoichiometry="1"/>
        </listOfReactants>
        <listOfProducts>
          <speciesReference species="mwa1481411_88a0_43c7_9d25_367f1449f41c" stoichiometry="1"/>
        </listOfProducts>
        <kineticLaw>
          <math xmlns="http://www.w3.org/1998/Math/MathML">
            <apply>
              <times/>
              <ci> mw998e37a4_4a1d_4236_92de_7bbb62e294a4 </ci>
              <ci> mwec227a1e_b777_405d_b46d_d050d15a4a7d </ci>
            </apply>
          </math>
        </kineticLaw>
      </reaction>
      <reaction id="mwb250417a_5942_4053_90e9_238c55b3389b" name="v185" reversible="false" fast="false">
        <listOfReactants>
          <speciesReference species="mwec227a1e_b777_405d_b46d_d050d15a4a7d" stoichiometry="1"/>
        </listOfReactants>
        <listOfProducts>
          <speciesReference species="mw28b2ccb0_b1cb_4166_92a6_7a6a9ef54087" stoichiometry="1"/>
        </listOfProducts>
        <kineticLaw>
          <math xmlns="http://www.w3.org/1998/Math/MathML">
            <apply>
              <times/>
              <ci> mw94476037_e273_4481_adb8_0f623456001a </ci>
              <ci> mwec227a1e_b777_405d_b46d_d050d15a4a7d </ci>
            </apply>
          </math>
        </kineticLaw>
      </reaction>
      <reaction id="mw251e33b2_0056_4f78_927f_88ed4677bb2f" name="v186" reversible="false" fast="false">
        <listOfReactants>
          <speciesReference species="mw2fbcfe42_f041_4030_8c9c_c3ba2fef8e01" stoichiometry="1"/>
          <speciesReference species="mw0a0f6cfb_eb90_46f3_9af1_50e7ba530a29" stoichiometry="1"/>
        </listOfReactants>
        <listOfProducts>
          <speciesReference species="mwf14cf3e7_f3f9_4063_80c1_600946874e7f" stoichiometry="1"/>
          <speciesReference species="mw0a0f6cfb_eb90_46f3_9af1_50e7ba530a29" stoichiometry="1"/>
        </listOfProducts>
        <kineticLaw>
          <math xmlns="http://www.w3.org/1998/Math/MathML">
            <apply>
              <times/>
              <apply>
                <divide/>
                <apply>
                  <times/>
                  <ci> mwbbf5cd2c_35f1_4308_b4b8_2a97f4b45e18 </ci>
                  <ci> mw2fbcfe42_f041_4030_8c9c_c3ba2fef8e01 </ci>
                </apply>
                <apply>
                  <plus/>
                  <ci> mw2fbcfe42_f041_4030_8c9c_c3ba2fef8e01 </ci>
                  <ci> mw4994737f_5ddd_4057_a798_e67ef2d25835 </ci>
                </apply>
              </apply>
              <ci> mw0a0f6cfb_eb90_46f3_9af1_50e7ba530a29 </ci>
            </apply>
          </math>
        </kineticLaw>
      </reaction>
      <reaction id="mw1df1ab39_ed57_4a86_a498_d4707e740ef3" name="v187" reversible="false" fast="false">
        <listOfReactants>
          <speciesReference species="mwf14cf3e7_f3f9_4063_80c1_600946874e7f" stoichiometry="1"/>
        </listOfReactants>
        <listOfProducts>
          <speciesReference species="mw2fbcfe42_f041_4030_8c9c_c3ba2fef8e01" stoichiometry="1"/>
        </listOfProducts>
        <kineticLaw>
          <math xmlns="http://www.w3.org/1998/Math/MathML">
            <apply>
              <times/>
              <ci> mw141fa91d_b936_42d1_916a_a70fc433f851 </ci>
              <ci> mwf14cf3e7_f3f9_4063_80c1_600946874e7f </ci>
            </apply>
          </math>
        </kineticLaw>
      </reaction>
      <reaction id="mw6686eb87_b082_471c_b67f_589dbe1e5751" name="v188" reversible="false" fast="false">
        <listOfReactants>
          <speciesReference species="mw28b2ccb0_b1cb_4166_92a6_7a6a9ef54087" stoichiometry="1"/>
        </listOfReactants>
        <listOfProducts>
          <speciesReference species="mwa1481411_88a0_43c7_9d25_367f1449f41c" stoichiometry="1"/>
        </listOfProducts>
        <kineticLaw>
          <math xmlns="http://www.w3.org/1998/Math/MathML">
            <apply>
              <times/>
              <ci> mw87da51e7_ec86_469f_b257_daf3125a16cb </ci>
              <ci> mw28b2ccb0_b1cb_4166_92a6_7a6a9ef54087 </ci>
            </apply>
          </math>
        </kineticLaw>
      </reaction>
      <reaction id="mw46341332_53ff_444d_851d_4ac8a6c6b520" name="v189" reversible="false" fast="false">
        <listOfReactants>
          <speciesReference species="mw1be4c572_6596_4ad2_b28a_412c03ed0033" stoichiometry="1"/>
          <speciesReference species="mw0a0f6cfb_eb90_46f3_9af1_50e7ba530a29" stoichiometry="1"/>
        </listOfReactants>
        <listOfProducts>
          <speciesReference species="mw489ba249_faa4_4114_816d_061424a66ef0" stoichiometry="1"/>
          <speciesReference species="mw0a0f6cfb_eb90_46f3_9af1_50e7ba530a29" stoichiometry="1"/>
        </listOfProducts>
        <kineticLaw>
          <math xmlns="http://www.w3.org/1998/Math/MathML">
            <apply>
              <times/>
              <ci> mw4b8133d7_ae41_4150_95da_3aae2387edaf </ci>
              <ci> mw1be4c572_6596_4ad2_b28a_412c03ed0033 </ci>
              <apply>
                <power/>
                <ci> mw0a0f6cfb_eb90_46f3_9af1_50e7ba530a29 </ci>
                <cn type="integer"> 2 </cn>
              </apply>
            </apply>
          </math>
        </kineticLaw>
      </reaction>
      <reaction id="mwfbfee4ed_283a_468e_8ab9_9a01190d41b5" name="v190" reversible="false" fast="false">
        <listOfReactants>
          <speciesReference species="mw489ba249_faa4_4114_816d_061424a66ef0" stoichiometry="1"/>
        </listOfReactants>
        <listOfProducts>
          <speciesReference species="mw1be4c572_6596_4ad2_b28a_412c03ed0033" stoichiometry="1"/>
        </listOfProducts>
        <kineticLaw>
          <math xmlns="http://www.w3.org/1998/Math/MathML">
            <apply>
              <times/>
              <ci> mwdb98f6ca_7c6f_43fd_9041_09fe27e8cf0c </ci>
              <ci> mw489ba249_faa4_4114_816d_061424a66ef0 </ci>
            </apply>
          </math>
        </kineticLaw>
      </reaction>
      <reaction id="mwda5d6db9_bde1_479e_9fd0_6e9daa3408f9" name="v191" reversible="false" fast="false">
        <listOfReactants>
          <speciesReference species="mwd0e2f3de_b92d_41b5_931d_e1c3f6d37b56" stoichiometry="1"/>
        </listOfReactants>
        <listOfProducts>
          <speciesReference species="mw1be4c572_6596_4ad2_b28a_412c03ed0033" stoichiometry="1"/>
        </listOfProducts>
        <kineticLaw>
          <math xmlns="http://www.w3.org/1998/Math/MathML">
            <apply>
              <times/>
              <ci> mw0223132a_c6e7_4f0e_8419_976ad3a754dd </ci>
              <ci> mwd0e2f3de_b92d_41b5_931d_e1c3f6d37b56 </ci>
            </apply>
          </math>
        </kineticLaw>
      </reaction>
      <reaction id="mw94f6e066_05cf_4b6c_bc05_1603133c93fd" name="v192" reversible="false" fast="false">
        <listOfReactants>
          <speciesReference species="mw1be4c572_6596_4ad2_b28a_412c03ed0033" stoichiometry="1"/>
          <speciesReference species="mw22ef6c97_c3d3_4a15_a4db_fd7f6ee0ce5d" stoichiometry="1"/>
        </listOfReactants>
        <listOfProducts>
          <speciesReference species="mw656325f4_4a29_442d_a39c_f82d46d0ef79" stoichiometry="1"/>
          <speciesReference species="mw22ef6c97_c3d3_4a15_a4db_fd7f6ee0ce5d" stoichiometry="1"/>
        </listOfProducts>
        <kineticLaw>
          <math xmlns="http://www.w3.org/1998/Math/MathML">
            <apply>
              <times/>
              <ci> mwf0566c54_cb8b_49f7_a122_d2079fd3e7f8 </ci>
              <ci> mw1be4c572_6596_4ad2_b28a_412c03ed0033 </ci>
              <apply>
                <power/>
                <ci> mw22ef6c97_c3d3_4a15_a4db_fd7f6ee0ce5d </ci>
                <cn type="integer"> 2 </cn>
              </apply>
            </apply>
          </math>
        </kineticLaw>
      </reaction>
      <reaction id="mwb9e0c106_3544_492b_a98f_4af3a20f99ba" name="v193" reversible="false" fast="false">
        <listOfReactants>
          <speciesReference species="mw47215356_e595_46e3_857f_cd412fffaf34" stoichiometry="1"/>
        </listOfReactants>
        <listOfProducts>
          <speciesReference species="mw2fbcfe42_f041_4030_8c9c_c3ba2fef8e01" stoichiometry="1"/>
        </listOfProducts>
        <kineticLaw>
          <math xmlns="http://www.w3.org/1998/Math/MathML">
            <apply>
              <times/>
              <ci> mwc26f4588_0bad_4dc1_b8e1_f37b7090caa9 </ci>
              <ci> mw47215356_e595_46e3_857f_cd412fffaf34 </ci>
            </apply>
          </math>
        </kineticLaw>
      </reaction>
      <reaction id="mweffcbab6_b49f_43ea_9695_c2448edad6b7" name="v194" reversible="false" fast="false">
        <listOfReactants>
          <speciesReference species="mwf14cf3e7_f3f9_4063_80c1_600946874e7f" stoichiometry="1"/>
        </listOfReactants>
        <listOfProducts>
          <speciesReference species="mw47215356_e595_46e3_857f_cd412fffaf34" stoichiometry="1"/>
        </listOfProducts>
        <kineticLaw>
          <math xmlns="http://www.w3.org/1998/Math/MathML">
            <apply>
              <times/>
              <ci> mw94476037_e273_4481_adb8_0f623456001a </ci>
              <ci> mwf14cf3e7_f3f9_4063_80c1_600946874e7f </ci>
            </apply>
          </math>
        </kineticLaw>
      </reaction>
      <reaction id="mwc8bd4fab_15cd_4492_af1f_5fd6b30c2c21" name="v195" reversible="false" fast="false">
        <listOfReactants>
          <speciesReference species="mw979f95d1_7392_45ff_bc40_2ced8883f85e" stoichiometry="1"/>
          <speciesReference species="mw489ba249_faa4_4114_816d_061424a66ef0" stoichiometry="1"/>
          <speciesReference species="mwf7343397_66c1_407a_826b_a6c77195990b" stoichiometry="1"/>
          <speciesReference species="mw6ade4749_c739_4f13_856d_e7fb80206b5a" stoichiometry="1"/>
          <speciesReference species="mw634cd300_35e4_44a5_bc42_eac4414b009a" stoichiometry="1"/>
        </listOfReactants>
        <listOfProducts>
          <speciesReference species="mw5450944f_b1e9_4c28_bb09_69eb7a3b9755" stoichiometry="1"/>
          <speciesReference species="mw489ba249_faa4_4114_816d_061424a66ef0" stoichiometry="1"/>
          <speciesReference species="mwf7343397_66c1_407a_826b_a6c77195990b" stoichiometry="1"/>
          <speciesReference species="mw6ade4749_c739_4f13_856d_e7fb80206b5a" stoichiometry="1"/>
          <speciesReference species="mw634cd300_35e4_44a5_bc42_eac4414b009a" stoichiometry="1"/>
        </listOfProducts>
        <kineticLaw>
          <math xmlns="http://www.w3.org/1998/Math/MathML">
            <apply>
              <times/>
              <apply>
                <divide/>
                <apply>
                  <times/>
                  <ci> mw5576d438_5976_40de_a342_3989671e736e </ci>
                  <ci> mw979f95d1_7392_45ff_bc40_2ced8883f85e </ci>
                </apply>
                <apply>
                  <plus/>
                  <ci> mw979f95d1_7392_45ff_bc40_2ced8883f85e </ci>
                  <ci> mw1a4697b2_526a_4d1b_ad37_da92912744ae </ci>
                </apply>
              </apply>
              <apply>
                <plus/>
                <ci> mw489ba249_faa4_4114_816d_061424a66ef0 </ci>
                <apply>
                  <times/>
                  <ci> mwf7343397_66c1_407a_826b_a6c77195990b </ci>
                  <cn type="integer"> 5 </cn>
                </apply>
                <apply>
                  <times/>
                  <ci> mw6ade4749_c739_4f13_856d_e7fb80206b5a </ci>
                  <cn type="integer"> 10 </cn>
                </apply>
                <apply>
                  <times/>
                  <ci> mw634cd300_35e4_44a5_bc42_eac4414b009a </ci>
                  <cn type="integer"> 3 </cn>
                </apply>
              </apply>
            </apply>
          </math>
        </kineticLaw>
      </reaction>
      <reaction id="mwc5f4ad14_146a_454d_bb1b_7eae8d30d347" name="v196" reversible="false" fast="false">
        <listOfReactants>
          <speciesReference species="mw5450944f_b1e9_4c28_bb09_69eb7a3b9755" stoichiometry="1"/>
        </listOfReactants>
        <listOfProducts>
          <speciesReference species="mwdb88f766_6e99_4e25_a96e_48c2c35f4cd1" stoichiometry="1"/>
        </listOfProducts>
        <kineticLaw>
          <math xmlns="http://www.w3.org/1998/Math/MathML">
            <apply>
              <times/>
              <ci> mw94476037_e273_4481_adb8_0f623456001a </ci>
              <ci> mw5450944f_b1e9_4c28_bb09_69eb7a3b9755 </ci>
            </apply>
          </math>
        </kineticLaw>
      </reaction>
      <reaction id="mw03858481_04a8_426f_95f9_5f49c3b8fd98" name="v197" reversible="false" fast="false">
        <listOfReactants>
          <speciesReference species="mwdb88f766_6e99_4e25_a96e_48c2c35f4cd1" stoichiometry="1"/>
        </listOfReactants>
        <listOfProducts>
          <speciesReference species="mw979f95d1_7392_45ff_bc40_2ced8883f85e" stoichiometry="1"/>
        </listOfProducts>
        <kineticLaw>
          <math xmlns="http://www.w3.org/1998/Math/MathML">
            <apply>
              <times/>
              <ci> mw22f03f96_62f1_4342_96b3_9c7f5372a48f </ci>
              <ci> mwdb88f766_6e99_4e25_a96e_48c2c35f4cd1 </ci>
            </apply>
          </math>
        </kineticLaw>
      </reaction>
      <reaction id="mw943f0c95_5eff_404c_815f_24bde7d5134b" name="v198" reversible="false" fast="false">
        <listOfReactants>
          <speciesReference species="mw5450944f_b1e9_4c28_bb09_69eb7a3b9755" stoichiometry="1"/>
        </listOfReactants>
        <listOfProducts>
          <speciesReference species="mw979f95d1_7392_45ff_bc40_2ced8883f85e" stoichiometry="1"/>
        </listOfProducts>
        <kineticLaw>
          <math xmlns="http://www.w3.org/1998/Math/MathML">
            <apply>
              <times/>
              <ci> mw16b3b8e5_7133_4508_b746_a305932fc9d7 </ci>
              <ci> mw5450944f_b1e9_4c28_bb09_69eb7a3b9755 </ci>
            </apply>
          </math>
        </kineticLaw>
      </reaction>
      <reaction id="mwfd2b3e65_b82c_473e_b1b8_e9c7b833fcf7" name="v199" reversible="true" fast="false">
        <listOfReactants>
          <speciesReference species="mwbb99b10f_2fdc_4ab3_a166_9c7108e49036" stoichiometry="1"/>
          <speciesReference species="mwa4544bec_5012_4c04_82ba_9080a3022483" stoichiometry="1"/>
        </listOfReactants>
        <listOfProducts>
          <speciesReference species="mwbc36c9c7_1f10_45f9_a591_4e02f90d396c" stoichiometry="1"/>
        </listOfProducts>
        <kineticLaw>
          <math xmlns="http://www.w3.org/1998/Math/MathML">
            <apply>
              <minus/>
              <apply>
                <times/>
                <ci> mw3658c72c_1211_443b_9caa_2f0ae9277d0b </ci>
                <ci> mwbb99b10f_2fdc_4ab3_a166_9c7108e49036 </ci>
                <ci> mwa4544bec_5012_4c04_82ba_9080a3022483 </ci>
              </apply>
              <apply>
                <times/>
                <ci> mwcf00b301_5437_440f_a988_e8890c5c2f2e </ci>
                <ci> mwbc36c9c7_1f10_45f9_a591_4e02f90d396c </ci>
              </apply>
            </apply>
          </math>
        </kineticLaw>
      </reaction>
      <reaction id="mw457e2e1c_99b6_4021_b89b_1f30f455c7c1" name="v200" reversible="true" fast="false">
        <listOfReactants>
          <speciesReference species="mwbc36c9c7_1f10_45f9_a591_4e02f90d396c" stoichiometry="1"/>
        </listOfReactants>
        <listOfProducts>
          <speciesReference species="mw634cd300_35e4_44a5_bc42_eac4414b009a" stoichiometry="1"/>
        </listOfProducts>
        <kineticLaw>
          <math xmlns="http://www.w3.org/1998/Math/MathML">
            <apply>
              <minus/>
              <apply>
                <times/>
                <ci> mwfefff064_1cd4_4e95_9d7c_267a512f4fb8 </ci>
                <ci> mwbc36c9c7_1f10_45f9_a591_4e02f90d396c </ci>
              </apply>
              <apply>
                <times/>
                <ci> mw6db5776e_d1cc_4172_904e_e375a0334166 </ci>
                <ci> mw634cd300_35e4_44a5_bc42_eac4414b009a </ci>
              </apply>
            </apply>
          </math>
        </kineticLaw>
      </reaction>
      <reaction id="mwa980d0c5_8296_4b53_a9af_cc1b460e5c7e" name="v201" reversible="false" fast="false">
        <listOfReactants>
          <speciesReference species="mw634cd300_35e4_44a5_bc42_eac4414b009a" stoichiometry="1"/>
        </listOfReactants>
        <listOfProducts>
          <speciesReference species="mw04b57482_93fe_44d2_a2fb_51c085346f0b" stoichiometry="1"/>
        </listOfProducts>
        <kineticLaw>
          <math xmlns="http://www.w3.org/1998/Math/MathML">
            <apply>
              <times/>
              <ci> mwcb8e5dbe_d42f_459b_80d0_49185368ae1c </ci>
              <ci> mw634cd300_35e4_44a5_bc42_eac4414b009a </ci>
            </apply>
          </math>
        </kineticLaw>
      </reaction>
      <reaction id="mwdcdf55fe_9a53_463f_9806_a551f3f50c32" name="v202" reversible="false" fast="false">
        <listOfReactants>
          <speciesReference species="mw04b57482_93fe_44d2_a2fb_51c085346f0b" stoichiometry="1"/>
        </listOfReactants>
        <listOfProducts>
          <speciesReference species="mw656325f4_4a29_442d_a39c_f82d46d0ef79" stoichiometry="1"/>
        </listOfProducts>
        <kineticLaw>
          <math xmlns="http://www.w3.org/1998/Math/MathML">
            <apply>
              <times/>
              <ci> mw10ff6e97_bdf9_433f_a314_fe5a65a5d7c6 </ci>
              <ci> mw04b57482_93fe_44d2_a2fb_51c085346f0b </ci>
            </apply>
          </math>
        </kineticLaw>
      </reaction>
      <reaction id="mwb3255d1e_f15e_46b2_ac1f_24742f844371" name="v203" reversible="false" fast="false">
        <listOfReactants>
          <speciesReference species="mw04b57482_93fe_44d2_a2fb_51c085346f0b" stoichiometry="1"/>
        </listOfReactants>
        <listOfProducts>
          <speciesReference species="mw656325f4_4a29_442d_a39c_f82d46d0ef79" stoichiometry="1"/>
          <speciesReference species="mwa4544bec_5012_4c04_82ba_9080a3022483" stoichiometry="1"/>
        </listOfProducts>
        <kineticLaw>
          <math xmlns="http://www.w3.org/1998/Math/MathML">
            <apply>
              <times/>
              <ci> mw18c2b73f_4832_4839_9bae_c546973cbc20 </ci>
              <ci> mw04b57482_93fe_44d2_a2fb_51c085346f0b </ci>
            </apply>
          </math>
        </kineticLaw>
      </reaction>
      <reaction id="mw5aa383cc_20fb_4a36_ad1c_9bb11421e58c" name="v204" reversible="false" fast="false">
        <listOfReactants>
          <speciesReference species="mw037dee4f_ddd6_4c6a_80b2_a0d57f75cd51" stoichiometry="1"/>
        </listOfReactants>
        <listOfProducts>
          <speciesReference species="mw10889267_c35d_40ab_bd0d_e7e1f7cf2e88" stoichiometry="1"/>
        </listOfProducts>
        <kineticLaw>
          <math xmlns="http://www.w3.org/1998/Math/MathML">
            <apply>
              <times/>
              <ci> mwadeb4aae_0a0c_4235_8ac5_2fe642d2e2c0 </ci>
              <ci> mw037dee4f_ddd6_4c6a_80b2_a0d57f75cd51 </ci>
            </apply>
          </math>
        </kineticLaw>
      </reaction>
      <reaction id="mwcb818607_116e_4a12_b059_b014240ef76c" name="v205" reversible="true" fast="false">
        <listOfReactants>
          <speciesReference species="mw10889267_c35d_40ab_bd0d_e7e1f7cf2e88" stoichiometry="1"/>
          <speciesReference species="mwa4544bec_5012_4c04_82ba_9080a3022483" stoichiometry="1"/>
        </listOfReactants>
        <listOfProducts>
          <speciesReference species="mw796e74f0_1154_4ed4_bd09_66370ed3aedd" stoichiometry="1"/>
        </listOfProducts>
        <kineticLaw>
          <math xmlns="http://www.w3.org/1998/Math/MathML">
            <apply>
              <minus/>
              <apply>
                <times/>
                <ci> mw8e2aa5a9_f95e_4f9b_b3e9_19022a57fc9b </ci>
                <ci> mw10889267_c35d_40ab_bd0d_e7e1f7cf2e88 </ci>
                <ci> mwa4544bec_5012_4c04_82ba_9080a3022483 </ci>
              </apply>
              <apply>
                <times/>
                <ci> mwbfe968fe_2c93_4c79_8808_c1c8129557d5 </ci>
                <ci> mw796e74f0_1154_4ed4_bd09_66370ed3aedd </ci>
              </apply>
            </apply>
          </math>
        </kineticLaw>
      </reaction>
      <reaction id="mwc807ab80_41cf_4122_8e90_0ec55e738617" name="v206" reversible="false" fast="false">
        <listOfReactants>
          <speciesReference species="mw796e74f0_1154_4ed4_bd09_66370ed3aedd" stoichiometry="1"/>
        </listOfReactants>
        <listOfProducts>
          <speciesReference species="mw04b57482_93fe_44d2_a2fb_51c085346f0b" stoichiometry="1"/>
        </listOfProducts>
        <kineticLaw>
          <math xmlns="http://www.w3.org/1998/Math/MathML">
            <apply>
              <times/>
              <ci> mw81cbca6b_5e1b_44b8_975c_a35a7a22bd85 </ci>
              <ci> mw796e74f0_1154_4ed4_bd09_66370ed3aedd </ci>
            </apply>
          </math>
        </kineticLaw>
      </reaction>
      <reaction id="mw9e3a1143_decb_463b_b99d_fc9491409849" name="v207" reversible="true" fast="false">
        <listOfReactants>
          <speciesReference species="mwbfb47557_1af9_429d_8367_c482b19f0f1b" stoichiometry="1"/>
          <speciesReference species="mw634cd300_35e4_44a5_bc42_eac4414b009a" stoichiometry="1"/>
        </listOfReactants>
        <listOfProducts>
          <speciesReference species="mw68f5cd46_f66f_4ed7_a0f1_fe1e67af400c" stoichiometry="1"/>
        </listOfProducts>
        <kineticLaw>
          <math xmlns="http://www.w3.org/1998/Math/MathML">
            <apply>
              <minus/>
              <apply>
                <times/>
                <ci> mwe66399a1_9e77_4fb0_8e7e_64754db06bce </ci>
                <ci> mwbfb47557_1af9_429d_8367_c482b19f0f1b </ci>
                <ci> mw634cd300_35e4_44a5_bc42_eac4414b009a </ci>
              </apply>
              <apply>
                <times/>
                <ci> mwe23b0901_0a8a_425d_94f3_5cd529a5082b </ci>
                <ci> mw68f5cd46_f66f_4ed7_a0f1_fe1e67af400c </ci>
              </apply>
            </apply>
          </math>
        </kineticLaw>
      </reaction>
      <reaction id="mw8fa1378d_df32_4273_880d_88d50092f005" name="v208" reversible="false" fast="false">
        <listOfReactants>
          <speciesReference species="mw68f5cd46_f66f_4ed7_a0f1_fe1e67af400c" stoichiometry="1"/>
        </listOfReactants>
        <listOfProducts>
          <speciesReference species="mw0df9779c_f5c4_444b_b164_de565b1599a4" stoichiometry="1"/>
          <speciesReference species="mw634cd300_35e4_44a5_bc42_eac4414b009a" stoichiometry="1"/>
        </listOfProducts>
        <kineticLaw>
          <math xmlns="http://www.w3.org/1998/Math/MathML">
            <apply>
              <times/>
              <ci> mw11699120_2b2e_4336_9cb1_4bc47f4c2689 </ci>
              <ci> mw68f5cd46_f66f_4ed7_a0f1_fe1e67af400c </ci>
            </apply>
          </math>
        </kineticLaw>
      </reaction>
      <reaction id="mw7ee74ee6_72f7_4807_803b_0395d650f9be" name="v209" reversible="false" fast="false">
        <listOfReactants>
          <speciesReference species="mw35e34147_5930_4126_92cd_3f60aef835f0" stoichiometry="1"/>
        </listOfReactants>
        <listOfProducts>
          <speciesReference species="mwa4544bec_5012_4c04_82ba_9080a3022483" stoichiometry="1"/>
        </listOfProducts>
        <kineticLaw>
          <math xmlns="http://www.w3.org/1998/Math/MathML">
            <apply>
              <times/>
              <ci> mw12606867_539b_48b7_9d5f_f0cef9122f4c </ci>
              <ci> mw35e34147_5930_4126_92cd_3f60aef835f0 </ci>
            </apply>
          </math>
        </kineticLaw>
      </reaction>
      <reaction id="mwf024c3b2_1d3d_45c3_8f04_6fe6914b199e" name="v210" reversible="false" fast="false">
        <listOfReactants>
          <speciesReference species="mwa4544bec_5012_4c04_82ba_9080a3022483" stoichiometry="1"/>
        </listOfReactants>
        <listOfProducts>
          <speciesReference species="mw656325f4_4a29_442d_a39c_f82d46d0ef79" stoichiometry="1"/>
        </listOfProducts>
        <kineticLaw>
          <math xmlns="http://www.w3.org/1998/Math/MathML">
            <apply>
              <times/>
              <ci> mw158ca21e_2f27_4225_9651_060f15bdcf50 </ci>
              <ci> mwa4544bec_5012_4c04_82ba_9080a3022483 </ci>
            </apply>
          </math>
        </kineticLaw>
      </reaction>
      <reaction id="mw90d28299_fd85_495b_9c0e_e4cd42814d73" name="v211" reversible="false" fast="false">
        <listOfReactants>
          <speciesReference species="mw5948d9fe_71f4_46f4_8c46_b003fd86926c" stoichiometry="1"/>
        </listOfReactants>
        <listOfProducts>
          <speciesReference species="mw55f3bbd8_9393_4a54_9116_229b30bb20ea" stoichiometry="1"/>
        </listOfProducts>
        <kineticLaw>
          <math xmlns="http://www.w3.org/1998/Math/MathML">
            <apply>
              <times/>
              <ci> mw0a1d5921_4d9b_4ffa_ad24_5c67aa8e58ec </ci>
              <ci> mw5948d9fe_71f4_46f4_8c46_b003fd86926c </ci>
            </apply>
          </math>
        </kineticLaw>
      </reaction>
      <reaction id="mw6ceb5bef_1f64_4831_a3ae_d627c9d73226" name="v212" reversible="false" fast="false">
        <listOfReactants>
          <speciesReference species="mw5948d9fe_71f4_46f4_8c46_b003fd86926c" stoichiometry="1"/>
        </listOfReactants>
        <listOfProducts>
          <speciesReference species="mw8d079676_d799_44c3_8044_fb03b98a4502" stoichiometry="1"/>
        </listOfProducts>
        <kineticLaw>
          <math xmlns="http://www.w3.org/1998/Math/MathML">
            <apply>
              <times/>
              <ci> mw7fe48e52_d205_4a3a_b42a_862e4060058f </ci>
              <ci> mw5948d9fe_71f4_46f4_8c46_b003fd86926c </ci>
            </apply>
          </math>
        </kineticLaw>
      </reaction>
      <reaction id="mw456fba44_2f22_4ab2_aa73_559ca79048b3" name="v213" reversible="false" fast="false">
        <listOfReactants>
          <speciesReference species="mw55f3bbd8_9393_4a54_9116_229b30bb20ea" stoichiometry="1"/>
        </listOfReactants>
        <listOfProducts>
          <speciesReference species="mw656325f4_4a29_442d_a39c_f82d46d0ef79" stoichiometry="1"/>
        </listOfProducts>
        <kineticLaw>
          <math xmlns="http://www.w3.org/1998/Math/MathML">
            <apply>
              <times/>
              <ci> mw2e1db086_2725_4953_87cb_109c19b727de </ci>
              <ci> mw55f3bbd8_9393_4a54_9116_229b30bb20ea </ci>
            </apply>
          </math>
        </kineticLaw>
      </reaction>
      <reaction id="mw75eb7f9c_36ea_4b9b_b044_1fa6d840ae67" name="v214" reversible="false" fast="false">
        <listOfReactants>
          <speciesReference species="mw8d079676_d799_44c3_8044_fb03b98a4502" stoichiometry="1"/>
        </listOfReactants>
        <listOfProducts>
          <speciesReference species="mw656325f4_4a29_442d_a39c_f82d46d0ef79" stoichiometry="1"/>
        </listOfProducts>
        <kineticLaw>
          <math xmlns="http://www.w3.org/1998/Math/MathML">
            <apply>
              <times/>
              <ci> mwd1c4032a_bc73_4790_8385_1621c3f2dee3 </ci>
              <ci> mw8d079676_d799_44c3_8044_fb03b98a4502 </ci>
            </apply>
          </math>
        </kineticLaw>
      </reaction>
      <reaction id="mw8d61e80d_3760_4bf0_af7a_7143848bc9d8" name="v215" reversible="true" fast="false">
        <listOfReactants>
          <speciesReference species="mw55f3bbd8_9393_4a54_9116_229b30bb20ea" stoichiometry="1"/>
          <speciesReference species="mw8d079676_d799_44c3_8044_fb03b98a4502" stoichiometry="1"/>
        </listOfReactants>
        <listOfProducts>
          <speciesReference species="mw1ab6083d_7bbb_4041_be0e_34cfcbff6485" stoichiometry="1"/>
        </listOfProducts>
        <kineticLaw>
          <math xmlns="http://www.w3.org/1998/Math/MathML">
            <apply>
              <minus/>
              <apply>
                <times/>
                <ci> mw921ec617_6287_4aa9_8bb1_a89511cc8ccf </ci>
                <ci> mw55f3bbd8_9393_4a54_9116_229b30bb20ea </ci>
                <ci> mw8d079676_d799_44c3_8044_fb03b98a4502 </ci>
              </apply>
              <apply>
                <times/>
                <ci> mw5f33db61_7f00_45f7_b49c_fe8e091c939b </ci>
                <ci> mw1ab6083d_7bbb_4041_be0e_34cfcbff6485 </ci>
              </apply>
            </apply>
          </math>
        </kineticLaw>
      </reaction>
      <reaction id="mw0999da15_4780_4744_8443_f466fe8c7b20" name="v218" reversible="true" fast="false">
        <listOfReactants>
          <speciesReference species="mwaf51c58c_dbb3_4d83_9768_2b1cb1bffe3f" stoichiometry="1"/>
          <speciesReference species="mw30585522_2a52_4f1b_8f6c_7163af8b6cc5" stoichiometry="1"/>
        </listOfReactants>
        <listOfProducts>
          <speciesReference species="mw0c5590d7_4c55_4f98_b7ce_64344fc07d57" stoichiometry="1"/>
        </listOfProducts>
        <kineticLaw>
          <math xmlns="http://www.w3.org/1998/Math/MathML">
            <apply>
              <minus/>
              <apply>
                <times/>
                <ci> mw19d47bff_0cdd_4be6_bca3_a996a9c353c9 </ci>
                <ci> mwaf51c58c_dbb3_4d83_9768_2b1cb1bffe3f </ci>
                <ci> mw30585522_2a52_4f1b_8f6c_7163af8b6cc5 </ci>
              </apply>
              <apply>
                <times/>
                <ci> mwb96f6eaf_dc56_484a_82ca_7a89c0f7b0e0 </ci>
                <ci> mw0c5590d7_4c55_4f98_b7ce_64344fc07d57 </ci>
              </apply>
            </apply>
          </math>
        </kineticLaw>
      </reaction>
      <reaction id="mw35bf2b18_8193_45cd_bc2f_83bb88f665ab" name="v217" reversible="false" fast="false">
        <listOfReactants>
          <speciesReference species="mw0c5590d7_4c55_4f98_b7ce_64344fc07d57" stoichiometry="1"/>
        </listOfReactants>
        <listOfProducts>
          <speciesReference species="mw06fe12a1_0578_421c_bd15_f64e834c0612" stoichiometry="1"/>
        </listOfProducts>
        <kineticLaw>
          <math xmlns="http://www.w3.org/1998/Math/MathML">
            <apply>
              <times/>
              <ci> mwdf95f691_6c70_47b3_8cf7_9b8c1c7a0af1 </ci>
              <ci> mw0c5590d7_4c55_4f98_b7ce_64344fc07d57 </ci>
            </apply>
          </math>
        </kineticLaw>
      </reaction>
      <reaction id="mw0958d910_1662_4c50_92d5_71c9e171722a" name="v216" reversible="true" fast="false">
        <listOfReactants>
          <speciesReference species="mw1ab6083d_7bbb_4041_be0e_34cfcbff6485" stoichiometry="1"/>
          <speciesReference species="mw98521ee2_3c18_43b4_a84c_a0757f328a11" stoichiometry="1"/>
        </listOfReactants>
        <listOfProducts>
          <speciesReference species="mw06fe12a1_0578_421c_bd15_f64e834c0612" stoichiometry="1"/>
        </listOfProducts>
        <kineticLaw>
          <math xmlns="http://www.w3.org/1998/Math/MathML">
            <apply>
              <minus/>
              <apply>
                <times/>
                <ci> mw19d47bff_0cdd_4be6_bca3_a996a9c353c9 </ci>
                <ci> mw1ab6083d_7bbb_4041_be0e_34cfcbff6485 </ci>
                <ci> mw98521ee2_3c18_43b4_a84c_a0757f328a11 </ci>
              </apply>
              <apply>
                <times/>
                <ci> mwb96f6eaf_dc56_484a_82ca_7a89c0f7b0e0 </ci>
                <ci> mw06fe12a1_0578_421c_bd15_f64e834c0612 </ci>
              </apply>
            </apply>
          </math>
        </kineticLaw>
      </reaction>
      <reaction id="mw3508a535_eab7_434c_af90_a6bbaa078a87" name="v219" reversible="false" fast="false">
        <listOfReactants>
          <speciesReference species="mw1ab6083d_7bbb_4041_be0e_34cfcbff6485" stoichiometry="1"/>
        </listOfReactants>
        <listOfProducts>
          <speciesReference species="mwaf51c58c_dbb3_4d83_9768_2b1cb1bffe3f" stoichiometry="1"/>
        </listOfProducts>
        <kineticLaw>
          <math xmlns="http://www.w3.org/1998/Math/MathML">
            <apply>
              <times/>
              <ci> mw382898e8_c324_4070_99ce_77cc8a0f0178 </ci>
              <ci> mw1ab6083d_7bbb_4041_be0e_34cfcbff6485 </ci>
            </apply>
          </math>
        </kineticLaw>
      </reaction>
      <reaction id="mw9b0af353_d6ed_450b_a5b1_51b68680cd56" name="v220" reversible="true" fast="false">
        <listOfReactants>
          <speciesReference species="mw98521ee2_3c18_43b4_a84c_a0757f328a11" stoichiometry="1"/>
        </listOfReactants>
        <listOfProducts>
          <speciesReference species="mw30585522_2a52_4f1b_8f6c_7163af8b6cc5" stoichiometry="1"/>
        </listOfProducts>
        <kineticLaw>
          <math xmlns="http://www.w3.org/1998/Math/MathML">
            <apply>
              <minus/>
              <apply>
                <times/>
                <ci> mw93a13053_505b_48ad_97af_8c91d351bbad </ci>
                <ci> mw98521ee2_3c18_43b4_a84c_a0757f328a11 </ci>
              </apply>
              <apply>
                <times/>
                <ci> mwe4c1dcd5_bd4b_4998_8276_7056152a3757 </ci>
                <ci> mw30585522_2a52_4f1b_8f6c_7163af8b6cc5 </ci>
              </apply>
            </apply>
          </math>
        </kineticLaw>
      </reaction>
      <reaction id="mw5d692081_581a_4264_b2f5_0a4de9c0d79d" name="v221" reversible="false" fast="false">
        <listOfReactants>
          <speciesReference species="mwffa98198_484c_46ff_95c7_89b20e8fa903" stoichiometry="1"/>
          <speciesReference species="mwaf51c58c_dbb3_4d83_9768_2b1cb1bffe3f" stoichiometry="1"/>
        </listOfReactants>
        <listOfProducts>
          <speciesReference species="mw98521ee2_3c18_43b4_a84c_a0757f328a11" stoichiometry="1"/>
          <speciesReference species="mwaf51c58c_dbb3_4d83_9768_2b1cb1bffe3f" stoichiometry="1"/>
        </listOfProducts>
        <kineticLaw>
          <math xmlns="http://www.w3.org/1998/Math/MathML">
            <apply>
              <times/>
              <ci> mwa2b849b1_e1bd_48e1_b6af_67204695099f </ci>
              <ci> mwffa98198_484c_46ff_95c7_89b20e8fa903 </ci>
              <ci> mwaf51c58c_dbb3_4d83_9768_2b1cb1bffe3f </ci>
            </apply>
          </math>
        </kineticLaw>
      </reaction>
      <reaction id="mw25e4035c_1052_4411_91e8_2f9b3e24ea7e" name="v222" reversible="false" fast="false">
        <listOfReactants>
          <speciesReference species="mw06fe12a1_0578_421c_bd15_f64e834c0612" stoichiometry="1"/>
          <speciesReference species="mw489ba249_faa4_4114_816d_061424a66ef0" stoichiometry="1"/>
        </listOfReactants>
        <listOfProducts>
          <speciesReference species="mw4b3a308b_584e_4592_a724_5da011b17905" stoichiometry="1"/>
          <speciesReference species="mw1ab6083d_7bbb_4041_be0e_34cfcbff6485" stoichiometry="1"/>
          <speciesReference species="mw489ba249_faa4_4114_816d_061424a66ef0" stoichiometry="1"/>
        </listOfProducts>
        <kineticLaw>
          <math xmlns="http://www.w3.org/1998/Math/MathML">
            <apply>
              <divide/>
              <apply>
                <times/>
                <ci> mw969e605f_51eb_492a_90d7_33060517e63a </ci>
                <ci> mw06fe12a1_0578_421c_bd15_f64e834c0612 </ci>
                <ci> mw489ba249_faa4_4114_816d_061424a66ef0 </ci>
              </apply>
              <apply>
                <plus/>
                <ci> mw489ba249_faa4_4114_816d_061424a66ef0 </ci>
                <ci> mwf72be7a9_5dae_4552_a228_4e96c40b3d61 </ci>
              </apply>
            </apply>
          </math>
        </kineticLaw>
      </reaction>
      <reaction id="mw3be1e5a4_9645_436b_b111_af4ccb512c0b" name="v223" reversible="false" fast="false">
        <listOfReactants>
          <speciesReference species="mw4b3a308b_584e_4592_a724_5da011b17905" stoichiometry="1"/>
        </listOfReactants>
        <listOfProducts>
          <speciesReference species="mw656325f4_4a29_442d_a39c_f82d46d0ef79" stoichiometry="1"/>
        </listOfProducts>
        <kineticLaw>
          <math xmlns="http://www.w3.org/1998/Math/MathML">
            <apply>
              <times/>
              <ci> mwebe7cece_ec08_4fa8_8100_3acb831c8c7d </ci>
              <ci> mw4b3a308b_584e_4592_a724_5da011b17905 </ci>
            </apply>
          </math>
        </kineticLaw>
      </reaction>
      <reaction id="mwf85b2263_3759_46ed_a224_cf170bc838d4" name="v224" reversible="false" fast="false">
        <listOfReactants>
          <speciesReference species="mwaf51c58c_dbb3_4d83_9768_2b1cb1bffe3f" stoichiometry="1"/>
          <speciesReference species="mwa10ffd49_b456_4af4_bd06_a888246ce9f4" stoichiometry="1"/>
        </listOfReactants>
        <listOfProducts>
          <speciesReference species="mwdfe7ef5a_85a8_46e3_b11e_cd2c985c8c90" stoichiometry="1"/>
          <speciesReference species="mwa10ffd49_b456_4af4_bd06_a888246ce9f4" stoichiometry="1"/>
        </listOfProducts>
        <kineticLaw>
          <math xmlns="http://www.w3.org/1998/Math/MathML">
            <apply>
              <divide/>
              <apply>
                <times/>
                <ci> mw02a0aa96_2777_4203_ac1c_aaeaf95d5609 </ci>
                <ci> mwaf51c58c_dbb3_4d83_9768_2b1cb1bffe3f </ci>
                <ci> mwa10ffd49_b456_4af4_bd06_a888246ce9f4 </ci>
              </apply>
              <apply>
                <plus/>
                <ci> mwa10ffd49_b456_4af4_bd06_a888246ce9f4 </ci>
                <ci> mw7c4c56c7_3ba2_4ee2_8f3e_7abedaa30d2e </ci>
              </apply>
            </apply>
          </math>
        </kineticLaw>
      </reaction>
      <reaction id="mwb62f7355_aa52_40b4_a229_764f1a9ebaa1" name="v225" reversible="false" fast="false">
        <listOfReactants>
          <speciesReference species="mwdfe7ef5a_85a8_46e3_b11e_cd2c985c8c90" stoichiometry="1"/>
        </listOfReactants>
        <listOfProducts>
          <speciesReference species="mw8d079676_d799_44c3_8044_fb03b98a4502" stoichiometry="1"/>
        </listOfProducts>
        <kineticLaw>
          <math xmlns="http://www.w3.org/1998/Math/MathML">
            <apply>
              <times/>
              <ci> mw3e046747_ff84_4146_b06b_6801c0c7172e </ci>
              <ci> mwdfe7ef5a_85a8_46e3_b11e_cd2c985c8c90 </ci>
            </apply>
          </math>
        </kineticLaw>
      </reaction>
      <reaction id="mwf2207e92_2036_49ae_a99b_97ebadc4bd8b" name="v226" reversible="false" fast="false">
        <listOfReactants>
          <speciesReference species="mw98521ee2_3c18_43b4_a84c_a0757f328a11" stoichiometry="1"/>
        </listOfReactants>
        <listOfProducts>
          <speciesReference species="mw656325f4_4a29_442d_a39c_f82d46d0ef79" stoichiometry="1"/>
        </listOfProducts>
        <kineticLaw>
          <math xmlns="http://www.w3.org/1998/Math/MathML">
            <apply>
              <times/>
              <ci> mw004381a9_f6d3_413f_99be_3aa4cab40a61 </ci>
              <ci> mw98521ee2_3c18_43b4_a84c_a0757f328a11 </ci>
            </apply>
          </math>
        </kineticLaw>
      </reaction>
      <reaction id="mw25e67559_edb2_4c85_be5e_03ed924cc933" name="v227" reversible="false" fast="false">
        <listOfReactants>
          <speciesReference species="mwcc847fc9_5d85_4f9c_a2cc_e46b66580d0e" stoichiometry="1"/>
          <speciesReference species="mw28b2ccb0_b1cb_4166_92a6_7a6a9ef54087" stoichiometry="1"/>
          <speciesReference species="mwf115d948_d9ef_41f4_b102_3f60cbd4390f" stoichiometry="1"/>
        </listOfReactants>
        <listOfProducts>
          <speciesReference species="mw41b51fea_0178_488a_8e5e_2c5c0b98745b" stoichiometry="1"/>
          <speciesReference species="mw28b2ccb0_b1cb_4166_92a6_7a6a9ef54087" stoichiometry="1"/>
          <speciesReference species="mwf115d948_d9ef_41f4_b102_3f60cbd4390f" stoichiometry="1"/>
        </listOfProducts>
        <kineticLaw>
          <math xmlns="http://www.w3.org/1998/Math/MathML">
            <apply>
              <times/>
              <ci> mwe0ab030a_4496_4673_9a16_780ac9d8a023 </ci>
              <ci> mwcc847fc9_5d85_4f9c_a2cc_e46b66580d0e </ci>
              <apply>
                <plus/>
                <ci> mw28b2ccb0_b1cb_4166_92a6_7a6a9ef54087 </ci>
                <apply>
                  <times/>
                  <ci> mwf115d948_d9ef_41f4_b102_3f60cbd4390f </ci>
                  <cn> 0.3 </cn>
                </apply>
              </apply>
            </apply>
          </math>
        </kineticLaw>
      </reaction>
      <reaction id="mw113dcd91_1e1a_42ee_bf38_d4f936cabbc0" name="v228" reversible="false" fast="false">
        <listOfReactants>
          <speciesReference species="mw41b51fea_0178_488a_8e5e_2c5c0b98745b" stoichiometry="1"/>
          <speciesReference species="mwe13b828c_b2a6_490f_9df1_9994f2c18420" stoichiometry="1"/>
        </listOfReactants>
        <listOfProducts>
          <speciesReference species="mwcc847fc9_5d85_4f9c_a2cc_e46b66580d0e" stoichiometry="1"/>
          <speciesReference species="mwe13b828c_b2a6_490f_9df1_9994f2c18420" stoichiometry="1"/>
        </listOfProducts>
        <kineticLaw>
          <math xmlns="http://www.w3.org/1998/Math/MathML">
            <apply>
              <times/>
              <ci> mwe92befe0_65e9_41e6_a570_cc95496ad13b </ci>
              <ci> mw41b51fea_0178_488a_8e5e_2c5c0b98745b </ci>
              <ci> mwe13b828c_b2a6_490f_9df1_9994f2c18420 </ci>
            </apply>
          </math>
        </kineticLaw>
      </reaction>
      <reaction id="mwd65c66ed_8f7c_49cb_9062_ed535e3aefc7" name="v229" reversible="false" fast="false">
        <listOfReactants>
          <speciesReference species="mwbd22814e_1034_4139_94db_dfb7170411a0" stoichiometry="1"/>
        </listOfReactants>
        <listOfProducts>
          <speciesReference species="mw656325f4_4a29_442d_a39c_f82d46d0ef79" stoichiometry="1"/>
        </listOfProducts>
        <kineticLaw>
          <math xmlns="http://www.w3.org/1998/Math/MathML">
            <apply>
              <times/>
              <ci> mwa28177ed_5dbe_416e_a53a_e3dd8d7fe485 </ci>
              <ci> mwbd22814e_1034_4139_94db_dfb7170411a0 </ci>
            </apply>
          </math>
        </kineticLaw>
      </reaction>
      <reaction id="mwa4a52946_7574_4f54_a29c_3240e922b4c7" name="v230" reversible="false" fast="false">
        <listOfReactants>
          <speciesReference species="mw3bb33960_29e2_4773_b9ce_0b862fbd57db" stoichiometry="1"/>
          <speciesReference species="mw28b2ccb0_b1cb_4166_92a6_7a6a9ef54087" stoichiometry="1"/>
          <speciesReference species="mw47215356_e595_46e3_857f_cd412fffaf34" stoichiometry="1"/>
          <speciesReference species="mwdb88f766_6e99_4e25_a96e_48c2c35f4cd1" stoichiometry="1"/>
          <speciesReference species="mwe13b828c_b2a6_490f_9df1_9994f2c18420" stoichiometry="1"/>
        </listOfReactants>
        <listOfProducts>
          <speciesReference species="mwbd22814e_1034_4139_94db_dfb7170411a0" stoichiometry="1"/>
          <speciesReference species="mw28b2ccb0_b1cb_4166_92a6_7a6a9ef54087" stoichiometry="1"/>
          <speciesReference species="mw47215356_e595_46e3_857f_cd412fffaf34" stoichiometry="1"/>
          <speciesReference species="mwdb88f766_6e99_4e25_a96e_48c2c35f4cd1" stoichiometry="1"/>
          <speciesReference species="mwe13b828c_b2a6_490f_9df1_9994f2c18420" stoichiometry="1"/>
        </listOfProducts>
        <kineticLaw>
          <math xmlns="http://www.w3.org/1998/Math/MathML">
            <apply>
              <times/>
              <ci> mw1ae2ff1b_975f_40f5_a452_ba2324f6fccd </ci>
              <ci> mw3bb33960_29e2_4773_b9ce_0b862fbd57db </ci>
              <apply>
                <plus/>
                <apply>
                  <times/>
                  <ci> mw28b2ccb0_b1cb_4166_92a6_7a6a9ef54087 </ci>
                  <cn> 0.01 </cn>
                </apply>
                <apply>
                  <times/>
                  <ci> mw47215356_e595_46e3_857f_cd412fffaf34 </ci>
                  <cn type="integer"> 5 </cn>
                </apply>
                <apply>
                  <times/>
                  <ci> mwdb88f766_6e99_4e25_a96e_48c2c35f4cd1 </ci>
                  <cn> 0.1 </cn>
                </apply>
              </apply>
              <apply>
                <minus/>
                <cn> 1.05 </cn>
                <apply>
                  <divide/>
                  <ci> mwe13b828c_b2a6_490f_9df1_9994f2c18420 </ci>
                  <apply>
                    <plus/>
                    <ci> mwe13b828c_b2a6_490f_9df1_9994f2c18420 </ci>
                    <ci> mw5e3a9d18_a0f2_461c_aeed_43a60e029507 </ci>
                  </apply>
                </apply>
              </apply>
            </apply>
          </math>
        </kineticLaw>
      </reaction>
      <reaction id="mw1fc8a10e_07b3_4383_9b36_bd489bf98b0c" name="v231" reversible="false" fast="false">
        <listOfReactants>
          <speciesReference species="mwe698323d_44ba_4c0d_8307_d2d1f4bf404f" stoichiometry="1"/>
          <speciesReference species="mwa47106bb_fdb5_475a_a8a3_0da92b56ef3c" stoichiometry="1"/>
        </listOfReactants>
        <listOfProducts>
          <speciesReference species="mwf7343397_66c1_407a_826b_a6c77195990b" stoichiometry="1"/>
          <speciesReference species="mwe698323d_44ba_4c0d_8307_d2d1f4bf404f" stoichiometry="1"/>
        </listOfProducts>
        <kineticLaw>
          <math xmlns="http://www.w3.org/1998/Math/MathML">
            <apply>
              <times/>
              <ci> mw443c4289_5742_4582_a616_36287e77d683 </ci>
              <ci> mwe698323d_44ba_4c0d_8307_d2d1f4bf404f </ci>
              <ci> mwa47106bb_fdb5_475a_a8a3_0da92b56ef3c </ci>
            </apply>
          </math>
        </kineticLaw>
      </reaction>
      <reaction id="mwdbc2519c_6276_48cb_aeb5_8aef85e4f327" name="v232" reversible="false" fast="false">
        <listOfReactants>
          <speciesReference species="mwf7343397_66c1_407a_826b_a6c77195990b" stoichiometry="1"/>
        </listOfReactants>
        <listOfProducts>
          <speciesReference species="mwa47106bb_fdb5_475a_a8a3_0da92b56ef3c" stoichiometry="1"/>
        </listOfProducts>
        <kineticLaw>
          <math xmlns="http://www.w3.org/1998/Math/MathML">
            <apply>
              <times/>
              <ci> mwbbfc820b_ac3f_4e81_b66d_e10ca156b87c </ci>
              <ci> mwf7343397_66c1_407a_826b_a6c77195990b </ci>
            </apply>
          </math>
        </kineticLaw>
      </reaction>
      <reaction id="mw4df42a92_d6ba_446a_b9e3_b2f62c8fa804" name="v233" reversible="false" fast="false">
        <listOfReactants>
          <speciesReference species="mw8b38bb87_ac18_4e93_94d6_f0bbcf84e2b1" stoichiometry="1"/>
          <speciesReference species="mwffc93595_7e07_449d_b428_784fb5c08071" stoichiometry="1"/>
        </listOfReactants>
        <listOfProducts>
          <speciesReference species="mw217d1b99_bdc3_4e29_a739_67ac876e5bbc" stoichiometry="1"/>
          <speciesReference species="mwffc93595_7e07_449d_b428_784fb5c08071" stoichiometry="1"/>
        </listOfProducts>
        <kineticLaw>
          <math xmlns="http://www.w3.org/1998/Math/MathML">
            <apply>
              <times/>
              <ci> mw89af153a_e628_433c_a429_c2b35f78627e </ci>
              <ci> mw8b38bb87_ac18_4e93_94d6_f0bbcf84e2b1 </ci>
              <apply>
                <divide/>
                <ci> mwffc93595_7e07_449d_b428_784fb5c08071 </ci>
                <apply>
                  <plus/>
                  <ci> mwffc93595_7e07_449d_b428_784fb5c08071 </ci>
                  <ci> mwe7856469_47f2_4ffb_bd6d_bfb2c3b2a701 </ci>
                </apply>
              </apply>
            </apply>
          </math>
        </kineticLaw>
      </reaction>
      <reaction id="mwefa3deb4_de99_406c_813f_f20708086e5c" name="v234" reversible="false" fast="false">
        <listOfReactants>
          <speciesReference species="mw217d1b99_bdc3_4e29_a739_67ac876e5bbc" stoichiometry="1"/>
        </listOfReactants>
        <listOfProducts>
          <speciesReference species="mw656325f4_4a29_442d_a39c_f82d46d0ef79" stoichiometry="1"/>
        </listOfProducts>
        <kineticLaw>
          <math xmlns="http://www.w3.org/1998/Math/MathML">
            <apply>
              <times/>
              <ci> mw23f788a8_df85_4485_94ec_3d7fc649e706 </ci>
              <ci> mw217d1b99_bdc3_4e29_a739_67ac876e5bbc </ci>
            </apply>
          </math>
        </kineticLaw>
      </reaction>
      <reaction id="mw7f78be00_a297_4662_8b44_a0e89e4eea59" name="v235" reversible="false" fast="false">
        <listOfReactants>
          <speciesReference species="mw6ade4749_c739_4f13_856d_e7fb80206b5a" stoichiometry="1"/>
        </listOfReactants>
        <listOfProducts>
          <speciesReference species="mwd07c8051_a1df_406c_8349_f3c2a97d13e9" stoichiometry="1"/>
        </listOfProducts>
        <kineticLaw>
          <math xmlns="http://www.w3.org/1998/Math/MathML">
            <apply>
              <times/>
              <ci> mwfa35b6b3_9d15_4964_ab76_b7d6f3b3df03 </ci>
              <ci> mw6ade4749_c739_4f13_856d_e7fb80206b5a </ci>
            </apply>
          </math>
        </kineticLaw>
      </reaction>
      <reaction id="mwd3817c2a_3493_41d0_84f9_ffe0c652b282" name="v236" reversible="false" fast="false">
        <listOfReactants>
          <speciesReference species="mwd07c8051_a1df_406c_8349_f3c2a97d13e9" stoichiometry="1"/>
          <speciesReference species="mwef254595_52ae_4fff_8612_f41b9962bc42" stoichiometry="1"/>
        </listOfReactants>
        <listOfProducts>
          <speciesReference species="mw6ade4749_c739_4f13_856d_e7fb80206b5a" stoichiometry="1"/>
          <speciesReference species="mwef254595_52ae_4fff_8612_f41b9962bc42" stoichiometry="1"/>
        </listOfProducts>
        <kineticLaw>
          <math xmlns="http://www.w3.org/1998/Math/MathML">
            <apply>
              <times/>
              <ci> mw1097e728_1d43_4e72_8508_05fe8d1fa7b9 </ci>
              <ci> mwd07c8051_a1df_406c_8349_f3c2a97d13e9 </ci>
              <ci> mwef254595_52ae_4fff_8612_f41b9962bc42 </ci>
            </apply>
          </math>
        </kineticLaw>
      </reaction>
      <reaction id="mw3bbc835a_fefb_4f63_ba64_81c253701c9e" name="v237" reversible="false" fast="false">
        <listOfReactants>
          <speciesReference species="mwfd003563_0377_464d_a2a4_0459d3c3ad29" stoichiometry="1"/>
          <speciesReference species="mw31a956cd_b94d_457e_8207_5d4f7cf56b11" stoichiometry="1"/>
          <speciesReference species="mwaf51c58c_dbb3_4d83_9768_2b1cb1bffe3f" stoichiometry="1"/>
        </listOfReactants>
        <listOfProducts>
          <speciesReference species="mw7b441170_54c4_4a9e_bebc_64d8ab196502" stoichiometry="1"/>
          <speciesReference species="mw31a956cd_b94d_457e_8207_5d4f7cf56b11" stoichiometry="1"/>
          <speciesReference species="mwaf51c58c_dbb3_4d83_9768_2b1cb1bffe3f" stoichiometry="1"/>
        </listOfProducts>
        <kineticLaw>
          <math xmlns="http://www.w3.org/1998/Math/MathML">
            <apply>
              <times/>
              <ci> mw9500c1ee_cf25_44a5_8e56_636ca95101d3 </ci>
              <ci> mwfd003563_0377_464d_a2a4_0459d3c3ad29 </ci>
              <ci> mw31a956cd_b94d_457e_8207_5d4f7cf56b11 </ci>
              <ci> mwaf51c58c_dbb3_4d83_9768_2b1cb1bffe3f </ci>
            </apply>
          </math>
        </kineticLaw>
      </reaction>
      <reaction id="mwb6efb89b_5886_4f78_9ecd_f0fef02f7c40" name="v238" reversible="false" fast="false">
        <listOfReactants>
          <speciesReference species="mw7b441170_54c4_4a9e_bebc_64d8ab196502" stoichiometry="1"/>
        </listOfReactants>
        <listOfProducts>
          <speciesReference species="mw656325f4_4a29_442d_a39c_f82d46d0ef79" stoichiometry="1"/>
        </listOfProducts>
        <kineticLaw>
          <math xmlns="http://www.w3.org/1998/Math/MathML">
            <apply>
              <times/>
              <ci> mw0e5f3e91_c334_42f7_a8b5_522b0f743e81 </ci>
              <ci> mw7b441170_54c4_4a9e_bebc_64d8ab196502 </ci>
            </apply>
          </math>
        </kineticLaw>
      </reaction>
      <reaction id="mw4798a824_268b_420d_9884_947f2dbd2564" name="v239" reversible="false" fast="false">
        <listOfReactants>
          <speciesReference species="mw199a5006_fe7b_4bad_9252_dd215c7b9d32" stoichiometry="1"/>
          <speciesReference species="mwaf51c58c_dbb3_4d83_9768_2b1cb1bffe3f" stoichiometry="1"/>
          <speciesReference species="mwbd22814e_1034_4139_94db_dfb7170411a0" stoichiometry="1"/>
          <speciesReference species="mwd7313428_94e8_4adc_9ecc_67fb6fcb90dc" stoichiometry="1"/>
          <speciesReference species="mw31a956cd_b94d_457e_8207_5d4f7cf56b11" stoichiometry="1"/>
          <speciesReference species="mwbd22814e_1034_4139_94db_dfb7170411a0" stoichiometry="1"/>
          <speciesReference species="mw2994adbe_de60_4946_80ed_b96532c4d657" stoichiometry="1"/>
          <speciesReference species="mw2fc36aa6_8f6c_4f17_ae0d_8dde849fe805" stoichiometry="1"/>
          <speciesReference species="mw02a55f13_3df4_40ae_b741_a7ea5dd2a0c6" stoichiometry="1"/>
          <speciesReference species="mwffc93595_7e07_449d_b428_784fb5c08071" stoichiometry="1"/>
        </listOfReactants>
        <listOfProducts>
          <speciesReference species="mwaebac8a9_191e_4b9a_a403_4907566e0526" stoichiometry="1"/>
          <speciesReference species="mwaf51c58c_dbb3_4d83_9768_2b1cb1bffe3f" stoichiometry="1"/>
          <speciesReference species="mwd7313428_94e8_4adc_9ecc_67fb6fcb90dc" stoichiometry="1"/>
          <speciesReference species="mw31a956cd_b94d_457e_8207_5d4f7cf56b11" stoichiometry="1"/>
          <speciesReference species="mwbd22814e_1034_4139_94db_dfb7170411a0" stoichiometry="1"/>
          <speciesReference species="mw2fc36aa6_8f6c_4f17_ae0d_8dde849fe805" stoichiometry="1"/>
          <speciesReference species="mw2994adbe_de60_4946_80ed_b96532c4d657" stoichiometry="1"/>
          <speciesReference species="mwbd22814e_1034_4139_94db_dfb7170411a0" stoichiometry="1"/>
          <speciesReference species="mw02a55f13_3df4_40ae_b741_a7ea5dd2a0c6" stoichiometry="1"/>
          <speciesReference species="mwffc93595_7e07_449d_b428_784fb5c08071" stoichiometry="1"/>
        </listOfProducts>
        <kineticLaw>
          <math xmlns="http://www.w3.org/1998/Math/MathML">
            <apply>
              <times/>
              <apply>
                <divide/>
                <apply>
                  <times/>
                  <ci> mw9d1dcdb9_7027_4ce2_82d1_574969deb004 </ci>
                  <ci> mw199a5006_fe7b_4bad_9252_dd215c7b9d32 </ci>
                  <apply>
                    <plus/>
                    <apply>
                      <times/>
                      <ci> mwaf51c58c_dbb3_4d83_9768_2b1cb1bffe3f </ci>
                      <ci> mwd7313428_94e8_4adc_9ecc_67fb6fcb90dc </ci>
                      <cn> 0.00033 </cn>
                    </apply>
                    <apply>
                      <times/>
                      <ci> mwbd22814e_1034_4139_94db_dfb7170411a0 </ci>
                      <ci> mw31a956cd_b94d_457e_8207_5d4f7cf56b11 </ci>
                      <cn type="e-notation"> 1 <sep/> -5 </cn>
                    </apply>
                  </apply>
                </apply>
                <apply>
                  <plus/>
                  <apply>
                    <times/>
                    <ci> mwaf51c58c_dbb3_4d83_9768_2b1cb1bffe3f </ci>
                    <ci> mwd7313428_94e8_4adc_9ecc_67fb6fcb90dc </ci>
                    <cn> 0.00033 </cn>
                  </apply>
                  <apply>
                    <times/>
                    <ci> mwbd22814e_1034_4139_94db_dfb7170411a0 </ci>
                    <ci> mw31a956cd_b94d_457e_8207_5d4f7cf56b11 </ci>
                    <cn type="e-notation"> 1 <sep/> -5 </cn>
                  </apply>
                  <cn type="integer"> 30000 </cn>
                </apply>
              </apply>
              <apply>
                <plus/>
                <cn> 0.02 </cn>
                <apply>
                  <divide/>
                  <apply>
                    <power/>
                    <apply>
                      <times/>
                      <ci> mw2fc36aa6_8f6c_4f17_ae0d_8dde849fe805 </ci>
                      <ci> mw2994adbe_de60_4946_80ed_b96532c4d657 </ci>
                    </apply>
                    <cn type="integer"> 2 </cn>
                  </apply>
                  <apply>
                    <plus/>
                    <apply>
                      <power/>
                      <apply>
                        <times/>
                        <ci> mw2fc36aa6_8f6c_4f17_ae0d_8dde849fe805 </ci>
                        <ci> mw2994adbe_de60_4946_80ed_b96532c4d657 </ci>
                      </apply>
                      <cn type="integer"> 2 </cn>
                    </apply>
                    <ci> mwdc17a434_4387_4024_b882_2132ac8236e1 </ci>
                  </apply>
                </apply>
              </apply>
              <apply>
                <minus/>
                <cn> 1.5 </cn>
                <apply>
                  <divide/>
                  <ci> mw02a55f13_3df4_40ae_b741_a7ea5dd2a0c6 </ci>
                  <apply>
                    <plus/>
                    <ci> mw02a55f13_3df4_40ae_b741_a7ea5dd2a0c6 </ci>
                    <ci> mwada60074_8077_4894_af7f_5722fd4fd180 </ci>
                  </apply>
                </apply>
              </apply>
              <apply>
                <minus/>
                <cn> 1.05 </cn>
                <apply>
                  <divide/>
                  <apply>
                    <power/>
                    <ci> mwffc93595_7e07_449d_b428_784fb5c08071 </ci>
                    <cn type="integer"> 2 </cn>
                  </apply>
                  <apply>
                    <plus/>
                    <apply>
                      <power/>
                      <ci> mwffc93595_7e07_449d_b428_784fb5c08071 </ci>
                      <cn type="integer"> 2 </cn>
                    </apply>
                    <ci> mwbcadb70c_2710_423a_9d77_624b1fca0cc9 </ci>
                  </apply>
                </apply>
              </apply>
            </apply>
          </math>
        </kineticLaw>
      </reaction>
      <reaction id="mw27085cc7_2aba_44fb_942b_c433bc4037f3" name="v240" reversible="false" fast="false">
        <listOfReactants>
          <speciesReference species="mw952cb3f2_32a8_4c52_af5f_110771e7fead" stoichiometry="1"/>
          <speciesReference species="mw872ef405_fe92_4e36_92ac_a6f10dc149c6" stoichiometry="1"/>
        </listOfReactants>
        <listOfProducts>
          <speciesReference species="mw398e42ba_fd12_4053_bdac_181a3a00eb8c" stoichiometry="1"/>
          <speciesReference species="mw872ef405_fe92_4e36_92ac_a6f10dc149c6" stoichiometry="1"/>
        </listOfProducts>
        <kineticLaw>
          <math xmlns="http://www.w3.org/1998/Math/MathML">
            <apply>
              <times/>
              <ci> mwfa10099c_08e6_4d3c_8fa7_562f4f12859d </ci>
              <ci> mw952cb3f2_32a8_4c52_af5f_110771e7fead </ci>
              <apply>
                <minus/>
                <cn type="integer"> 1 </cn>
                <apply>
                  <divide/>
                  <ci> mw872ef405_fe92_4e36_92ac_a6f10dc149c6 </ci>
                  <apply>
                    <plus/>
                    <ci> mw872ef405_fe92_4e36_92ac_a6f10dc149c6 </ci>
                    <ci> mwbbaadfaf_8cc4_4732_b5d6_87fc27c361a2 </ci>
                  </apply>
                </apply>
              </apply>
            </apply>
          </math>
        </kineticLaw>
      </reaction>
      <reaction id="mw1c09de6b_e6e6_42f9_8eb8_bd74c590e09f" name="v241" reversible="false" fast="false">
        <listOfReactants>
          <speciesReference species="mw398e42ba_fd12_4053_bdac_181a3a00eb8c" stoichiometry="1"/>
        </listOfReactants>
        <listOfProducts>
          <speciesReference species="mw656325f4_4a29_442d_a39c_f82d46d0ef79" stoichiometry="1"/>
        </listOfProducts>
        <kineticLaw>
          <math xmlns="http://www.w3.org/1998/Math/MathML">
            <apply>
              <times/>
              <ci> mwf0affc09_61d6_4047_8937_4ef46231408b </ci>
              <ci> mw398e42ba_fd12_4053_bdac_181a3a00eb8c </ci>
            </apply>
          </math>
        </kineticLaw>
      </reaction>
      <reaction id="mwd35ede4e_8536_417a_9870_c7af65779902" name="v242" reversible="true" fast="false">
        <listOfReactants>
          <speciesReference species="mw398e42ba_fd12_4053_bdac_181a3a00eb8c" stoichiometry="1"/>
          <speciesReference species="mwaebac8a9_191e_4b9a_a403_4907566e0526" stoichiometry="1"/>
        </listOfReactants>
        <listOfProducts>
          <speciesReference species="mwe658cf1e_a320_41ba_8d3c_7b170ff22f2f" stoichiometry="1"/>
        </listOfProducts>
        <kineticLaw>
          <math xmlns="http://www.w3.org/1998/Math/MathML">
            <apply>
              <minus/>
              <apply>
                <times/>
                <ci> mwa3e3c15b_47c5_4eac_a937_e6403d8ca863 </ci>
                <ci> mw398e42ba_fd12_4053_bdac_181a3a00eb8c </ci>
                <ci> mwaebac8a9_191e_4b9a_a403_4907566e0526 </ci>
              </apply>
              <apply>
                <times/>
                <ci> mwbdd39345_6841_4d80_868b_cb28be7e1fab </ci>
                <ci> mwe658cf1e_a320_41ba_8d3c_7b170ff22f2f </ci>
              </apply>
            </apply>
          </math>
        </kineticLaw>
      </reaction>
      <reaction id="mw53014140_90ed_4a82_934b_5db313fb076e" name="v243" reversible="false" fast="false">
        <notes>
          <body xmlns="http://www.w3.org/1999/xhtml"/>
        </notes>
        <listOfReactants>
          <speciesReference species="mwe658cf1e_a320_41ba_8d3c_7b170ff22f2f" stoichiometry="1"/>
        </listOfReactants>
        <listOfProducts>
          <speciesReference species="mw325fd694_0c42_446d_b9bd_52199af59074" stoichiometry="1"/>
        </listOfProducts>
        <kineticLaw>
          <math xmlns="http://www.w3.org/1998/Math/MathML">
            <apply>
              <times/>
              <ci> mw3ece36af_4dd0_4c91_b50f_2fb3fce5cc54 </ci>
              <ci> mwe658cf1e_a320_41ba_8d3c_7b170ff22f2f </ci>
            </apply>
          </math>
        </kineticLaw>
      </reaction>
      <reaction id="mw6b5dccf8_486e_482c_af2e_ca322ad74d99" name="v244" reversible="false" fast="false">
        <listOfReactants>
          <speciesReference species="mw325fd694_0c42_446d_b9bd_52199af59074" stoichiometry="1"/>
        </listOfReactants>
        <listOfProducts>
          <speciesReference species="mw656325f4_4a29_442d_a39c_f82d46d0ef79" stoichiometry="1"/>
        </listOfProducts>
        <kineticLaw>
          <math xmlns="http://www.w3.org/1998/Math/MathML">
            <apply>
              <times/>
              <ci> mw0ce70a02_7a75_41dd_8409_fc2777f881f9 </ci>
              <ci> mw325fd694_0c42_446d_b9bd_52199af59074 </ci>
            </apply>
          </math>
        </kineticLaw>
      </reaction>
      <reaction id="mwf476da3b_b4c3_4e71_b8cc_080bf49b3a2e" name="v245" reversible="false" fast="false">
        <listOfReactants>
          <speciesReference species="mw325fd694_0c42_446d_b9bd_52199af59074" stoichiometry="1"/>
        </listOfReactants>
        <listOfProducts>
          <speciesReference species="mw656325f4_4a29_442d_a39c_f82d46d0ef79" stoichiometry="1"/>
          <speciesReference species="mw398e42ba_fd12_4053_bdac_181a3a00eb8c" stoichiometry="1"/>
        </listOfProducts>
        <kineticLaw>
          <math xmlns="http://www.w3.org/1998/Math/MathML">
            <apply>
              <times/>
              <ci> mw6d4d6651_1c59_413d_93c6_6317b0bd63b8 </ci>
              <ci> mw325fd694_0c42_446d_b9bd_52199af59074 </ci>
            </apply>
          </math>
        </kineticLaw>
      </reaction>
      <reaction id="mwf1425978_13b7_41ed_a29c_208e4e74b65c" name="v246" reversible="false" fast="false">
        <listOfReactants>
          <speciesReference species="mw09387fd6_8095_4653_b00b_eec74ced31b4" stoichiometry="1"/>
          <speciesReference species="mwcc07ef6c_99d2_4462_b437_0f7e8d308078" stoichiometry="1"/>
        </listOfReactants>
        <listOfProducts>
          <speciesReference species="mwb280b047_66d2_467e_87be_29811cc09f3a" stoichiometry="1"/>
          <speciesReference species="mwcc07ef6c_99d2_4462_b437_0f7e8d308078" stoichiometry="1"/>
        </listOfProducts>
        <kineticLaw>
          <math xmlns="http://www.w3.org/1998/Math/MathML">
            <apply>
              <times/>
              <ci> mw49654e0e_303a_4ad1_8d82_65063bd1fdbb </ci>
              <ci> mw09387fd6_8095_4653_b00b_eec74ced31b4 </ci>
              <apply>
                <minus/>
                <cn type="integer"> 1 </cn>
                <apply>
                  <divide/>
                  <ci> mwcc07ef6c_99d2_4462_b437_0f7e8d308078 </ci>
                  <apply>
                    <plus/>
                    <ci> mwcc07ef6c_99d2_4462_b437_0f7e8d308078 </ci>
                    <ci> mwd451538b_08f5_401a_a53f_b46381a99d86 </ci>
                  </apply>
                </apply>
              </apply>
            </apply>
          </math>
        </kineticLaw>
      </reaction>
      <reaction id="mw9988e3dc_36d2_4528_bb50_9bc51e3ff35b" name="v247" reversible="false" fast="false">
        <listOfReactants>
          <speciesReference species="mwb280b047_66d2_467e_87be_29811cc09f3a" stoichiometry="1"/>
        </listOfReactants>
        <listOfProducts>
          <speciesReference species="mw656325f4_4a29_442d_a39c_f82d46d0ef79" stoichiometry="1"/>
        </listOfProducts>
        <kineticLaw>
          <math xmlns="http://www.w3.org/1998/Math/MathML">
            <apply>
              <times/>
              <ci> mw1bfc4fa3_599a_45d1_95d8_1b2bcbfa7ae0 </ci>
              <ci> mwb280b047_66d2_467e_87be_29811cc09f3a </ci>
            </apply>
          </math>
        </kineticLaw>
      </reaction>
      <reaction id="mw3c81b8bd_634b_44b4_bdf8_2c33e8ede363" name="v248" reversible="false" fast="false">
        <listOfReactants>
          <speciesReference species="mwe658cf1e_a320_41ba_8d3c_7b170ff22f2f" stoichiometry="1"/>
          <speciesReference species="mwab37c940_ab51_4ef6_9768_fdd8a87ced46" stoichiometry="1"/>
          <speciesReference species="mw7b441170_54c4_4a9e_bebc_64d8ab196502" stoichiometry="1"/>
          <speciesReference species="mwa10ffd49_b456_4af4_bd06_a888246ce9f4" stoichiometry="1"/>
          <speciesReference species="mwe4d97b9b_48d4_4f70_80fc_46048201af0a" stoichiometry="1"/>
          <speciesReference species="mwb280b047_66d2_467e_87be_29811cc09f3a" stoichiometry="1"/>
          <speciesReference species="mw52c2d006_73d1_446c_8f83_cfe8c6766ba1" stoichiometry="1"/>
        </listOfReactants>
        <listOfProducts>
          <speciesReference species="mwe658cf1e_a320_41ba_8d3c_7b170ff22f2f" stoichiometry="1"/>
          <speciesReference species="mw06a2fc76_3f6c_4255_9ebd_daa4a3488c63" stoichiometry="1"/>
          <speciesReference species="mw7b441170_54c4_4a9e_bebc_64d8ab196502" stoichiometry="1"/>
          <speciesReference species="mwa10ffd49_b456_4af4_bd06_a888246ce9f4" stoichiometry="1"/>
          <speciesReference species="mwe4d97b9b_48d4_4f70_80fc_46048201af0a" stoichiometry="1"/>
          <speciesReference species="mwb280b047_66d2_467e_87be_29811cc09f3a" stoichiometry="1"/>
          <speciesReference species="mw52c2d006_73d1_446c_8f83_cfe8c6766ba1" stoichiometry="1"/>
        </listOfProducts>
        <kineticLaw>
          <math xmlns="http://www.w3.org/1998/Math/MathML">
            <apply>
              <times/>
              <ci> mw1ecbe9d8_98fe_4ac4_bdff_91ff0822b090 </ci>
              <ci> mwe658cf1e_a320_41ba_8d3c_7b170ff22f2f </ci>
              <apply>
                <plus/>
                <ci> mwb280b047_66d2_467e_87be_29811cc09f3a </ci>
                <ci> mw52c2d006_73d1_446c_8f83_cfe8c6766ba1 </ci>
              </apply>
              <ci> mwab37c940_ab51_4ef6_9768_fdd8a87ced46 </ci>
              <apply>
                <minus/>
                <cn> 1.01 </cn>
                <apply>
                  <divide/>
                  <ci> mw7b441170_54c4_4a9e_bebc_64d8ab196502 </ci>
                  <apply>
                    <plus/>
                    <ci> mw7b441170_54c4_4a9e_bebc_64d8ab196502 </ci>
                    <ci> mw600789c9_566d_4fe3_93be_421fb60f1920 </ci>
                  </apply>
                </apply>
              </apply>
              <apply>
                <minus/>
                <cn type="integer"> 1 </cn>
                <apply>
                  <divide/>
                  <ci> mwa10ffd49_b456_4af4_bd06_a888246ce9f4 </ci>
                  <apply>
                    <plus/>
                    <ci> mwa10ffd49_b456_4af4_bd06_a888246ce9f4 </ci>
                    <ci> mwbe857eb1_425a_446f_8b04_a8669a18119e </ci>
                  </apply>
                </apply>
              </apply>
              <apply>
                <minus/>
                <cn> 1.2 </cn>
                <apply>
                  <divide/>
                  <ci> mwe4d97b9b_48d4_4f70_80fc_46048201af0a </ci>
                  <apply>
                    <plus/>
                    <ci> mwe4d97b9b_48d4_4f70_80fc_46048201af0a </ci>
                    <ci> mwf56eb62f_b498_433f_9195_2c5d9f84984d </ci>
                  </apply>
                </apply>
              </apply>
            </apply>
          </math>
        </kineticLaw>
      </reaction>
      <reaction id="mwfe9486c0_c506_4473_b990_5f1b09491617" name="v249" reversible="false" fast="false">
        <listOfReactants>
          <speciesReference species="mw06a2fc76_3f6c_4255_9ebd_daa4a3488c63" stoichiometry="1"/>
        </listOfReactants>
        <listOfProducts>
          <speciesReference species="mwab37c940_ab51_4ef6_9768_fdd8a87ced46" stoichiometry="1"/>
        </listOfProducts>
        <kineticLaw>
          <math xmlns="http://www.w3.org/1998/Math/MathML">
            <apply>
              <times/>
              <ci> mwab8efe50_18f4_4468_87c7_aa25bb0ef895 </ci>
              <ci> mw06a2fc76_3f6c_4255_9ebd_daa4a3488c63 </ci>
            </apply>
          </math>
        </kineticLaw>
      </reaction>
      <reaction id="mwa0711dca_3586_4f10_81cd_30a0125e2fc5" name="v250" reversible="true" fast="false">
        <notes>
          <body xmlns="http://www.w3.org/1999/xhtml">kD is about 1 nM (from 1828071,1834644), assuming same rate as il-1b</body>
        </notes>
        <listOfReactants>
          <speciesReference species="mw81561a7d_8b08_4925_89dd_8cd9235284b5" stoichiometry="1"/>
          <speciesReference species="mw398e42ba_fd12_4053_bdac_181a3a00eb8c" stoichiometry="1"/>
        </listOfReactants>
        <listOfProducts>
          <speciesReference species="mwdedc8f7b_7048_4339_b276_fe64368c10a0" stoichiometry="1"/>
        </listOfProducts>
        <kineticLaw>
          <math xmlns="http://www.w3.org/1998/Math/MathML">
            <apply>
              <minus/>
              <apply>
                <times/>
                <ci> mwa3e3c15b_47c5_4eac_a937_e6403d8ca863 </ci>
                <ci> mw81561a7d_8b08_4925_89dd_8cd9235284b5 </ci>
                <ci> mw398e42ba_fd12_4053_bdac_181a3a00eb8c </ci>
              </apply>
              <apply>
                <times/>
                <ci> mwbdd39345_6841_4d80_868b_cb28be7e1fab </ci>
                <ci> mwdedc8f7b_7048_4339_b276_fe64368c10a0 </ci>
              </apply>
            </apply>
          </math>
        </kineticLaw>
      </reaction>
      <reaction id="mwafcd6a54_044f_4157_bcec_f40459cc3ddd" name="v251" reversible="false" fast="false">
        <listOfReactants>
          <speciesReference species="mw1c6ebfce_37ae_40e9_b0e3_4556cac9e933" stoichiometry="1"/>
          <speciesReference species="mwaf51c58c_dbb3_4d83_9768_2b1cb1bffe3f" stoichiometry="1"/>
          <speciesReference species="mw31a956cd_b94d_457e_8207_5d4f7cf56b11" stoichiometry="1"/>
          <speciesReference species="mwffc93595_7e07_449d_b428_784fb5c08071" stoichiometry="1"/>
          <speciesReference species="mw02a55f13_3df4_40ae_b741_a7ea5dd2a0c6" stoichiometry="1"/>
        </listOfReactants>
        <listOfProducts>
          <speciesReference species="mw81561a7d_8b08_4925_89dd_8cd9235284b5" stoichiometry="1"/>
          <speciesReference species="mwaf51c58c_dbb3_4d83_9768_2b1cb1bffe3f" stoichiometry="1"/>
          <speciesReference species="mw31a956cd_b94d_457e_8207_5d4f7cf56b11" stoichiometry="1"/>
          <speciesReference species="mwffc93595_7e07_449d_b428_784fb5c08071" stoichiometry="1"/>
          <speciesReference species="mw02a55f13_3df4_40ae_b741_a7ea5dd2a0c6" stoichiometry="1"/>
        </listOfProducts>
        <kineticLaw>
          <math xmlns="http://www.w3.org/1998/Math/MathML">
            <apply>
              <times/>
              <ci> mw472b7eed_60ce_44e8_8cf3_b03370a7e5b7 </ci>
              <ci> mw1c6ebfce_37ae_40e9_b0e3_4556cac9e933 </ci>
              <apply>
                <divide/>
                <apply>
                  <times/>
                  <ci> mwaf51c58c_dbb3_4d83_9768_2b1cb1bffe3f </ci>
                  <ci> mw31a956cd_b94d_457e_8207_5d4f7cf56b11 </ci>
                  <cn> 0.0001 </cn>
                </apply>
                <apply>
                  <plus/>
                  <apply>
                    <times/>
                    <ci> mwaf51c58c_dbb3_4d83_9768_2b1cb1bffe3f </ci>
                    <ci> mw31a956cd_b94d_457e_8207_5d4f7cf56b11 </ci>
                    <cn> 0.0001 </cn>
                  </apply>
                  <ci> mw69db6a1e_4ced_4985_bf52_622d2a09fcf6 </ci>
                </apply>
              </apply>
              <apply>
                <plus/>
                <cn> 0.1 </cn>
                <apply>
                  <divide/>
                  <ci> mwffc93595_7e07_449d_b428_784fb5c08071 </ci>
                  <apply>
                    <plus/>
                    <ci> mwffc93595_7e07_449d_b428_784fb5c08071 </ci>
                    <ci> mw25471756_6236_4d19_a9ca_ecac29691c7e </ci>
                  </apply>
                </apply>
              </apply>
              <apply>
                <divide/>
                <ci> mw02a55f13_3df4_40ae_b741_a7ea5dd2a0c6 </ci>
                <apply>
                  <plus/>
                  <ci> mw02a55f13_3df4_40ae_b741_a7ea5dd2a0c6 </ci>
                  <ci> mwbb6cc94f_cffa_478b_8c2f_5988818f4de2 </ci>
                </apply>
              </apply>
            </apply>
          </math>
        </kineticLaw>
      </reaction>
      <reaction id="mw3775c2ff_bc1c_4dd4_8ac4_dccabbf7bc27" name="v252" reversible="false" fast="false">
        <listOfReactants>
          <speciesReference species="mw81561a7d_8b08_4925_89dd_8cd9235284b5" stoichiometry="1"/>
        </listOfReactants>
        <listOfProducts>
          <speciesReference species="mw656325f4_4a29_442d_a39c_f82d46d0ef79" stoichiometry="1"/>
        </listOfProducts>
        <kineticLaw>
          <math xmlns="http://www.w3.org/1998/Math/MathML">
            <apply>
              <times/>
              <ci> mwad7796cb_2023_423f_858b_b4e6a4022aa3 </ci>
              <ci> mw81561a7d_8b08_4925_89dd_8cd9235284b5 </ci>
            </apply>
          </math>
        </kineticLaw>
      </reaction>
      <reaction id="mw3c4b3079_a426_4b44_93cb_1aa8ee89d431" name="v253" reversible="false" fast="false">
        <listOfReactants>
          <speciesReference species="mwd7313428_94e8_4adc_9ecc_67fb6fcb90dc" stoichiometry="1"/>
        </listOfReactants>
        <listOfProducts>
          <speciesReference species="mw36d6bb00_6914_4ac8_a65d_15e798309973" stoichiometry="1"/>
        </listOfProducts>
        <kineticLaw>
          <math xmlns="http://www.w3.org/1998/Math/MathML">
            <apply>
              <times/>
              <ci> mw06949ef9_a931_4a02_b555_0032fa7d8694 </ci>
              <ci> mwd7313428_94e8_4adc_9ecc_67fb6fcb90dc </ci>
            </apply>
          </math>
        </kineticLaw>
      </reaction>
      <reaction id="mw641af52e_01d0_43ae_ad28_c5bc357b59b5" name="v254" reversible="false" fast="false">
        <listOfReactants>
          <speciesReference species="mw36d6bb00_6914_4ac8_a65d_15e798309973" stoichiometry="1"/>
          <speciesReference species="mw489ba249_faa4_4114_816d_061424a66ef0" stoichiometry="1"/>
          <speciesReference species="mw52c2d006_73d1_446c_8f83_cfe8c6766ba1" stoichiometry="1"/>
          <speciesReference species="mw05b82642_4495_4e72_945e_5ff58395d182" stoichiometry="1"/>
        </listOfReactants>
        <listOfProducts>
          <speciesReference species="mwd7313428_94e8_4adc_9ecc_67fb6fcb90dc" stoichiometry="1"/>
          <speciesReference species="mw489ba249_faa4_4114_816d_061424a66ef0" stoichiometry="1"/>
          <speciesReference species="mw52c2d006_73d1_446c_8f83_cfe8c6766ba1" stoichiometry="1"/>
          <speciesReference species="mw05b82642_4495_4e72_945e_5ff58395d182" stoichiometry="1"/>
        </listOfProducts>
        <kineticLaw>
          <math xmlns="http://www.w3.org/1998/Math/MathML">
            <apply>
              <times/>
              <ci> mw8c8b5fee_bb4e_46d1_b8a0_8911d6f46dbd </ci>
              <ci> mw36d6bb00_6914_4ac8_a65d_15e798309973 </ci>
              <apply>
                <divide/>
                <apply>
                  <times/>
                  <ci> mw489ba249_faa4_4114_816d_061424a66ef0 </ci>
                  <ci> mw52c2d006_73d1_446c_8f83_cfe8c6766ba1 </ci>
                </apply>
                <apply>
                  <plus/>
                  <apply>
                    <times/>
                    <ci> mw52c2d006_73d1_446c_8f83_cfe8c6766ba1 </ci>
                    <ci> mw489ba249_faa4_4114_816d_061424a66ef0 </ci>
                  </apply>
                  <ci> mw4c283b13_8c7c_4921_b855_c74d442dd175 </ci>
                </apply>
              </apply>
              <apply>
                <minus/>
                <cn> 1.05 </cn>
                <apply>
                  <divide/>
                  <ci> mw05b82642_4495_4e72_945e_5ff58395d182 </ci>
                  <apply>
                    <plus/>
                    <ci> mw05b82642_4495_4e72_945e_5ff58395d182 </ci>
                    <ci> mwd68c1536_ed76_4d01_acc5_4eecc76db0de </ci>
                  </apply>
                </apply>
              </apply>
            </apply>
          </math>
        </kineticLaw>
      </reaction>
      <reaction id="mw2d4bc995_49cc_44df_bb02_f3f5f5f1689f" name="v255" reversible="false" fast="false">
        <listOfReactants>
          <speciesReference species="mwb280b047_66d2_467e_87be_29811cc09f3a" stoichiometry="1"/>
          <speciesReference species="mwe658cf1e_a320_41ba_8d3c_7b170ff22f2f" stoichiometry="1"/>
        </listOfReactants>
        <listOfProducts>
          <speciesReference species="mw52c2d006_73d1_446c_8f83_cfe8c6766ba1" stoichiometry="1"/>
          <speciesReference species="mwe658cf1e_a320_41ba_8d3c_7b170ff22f2f" stoichiometry="1"/>
        </listOfProducts>
        <kineticLaw>
          <math xmlns="http://www.w3.org/1998/Math/MathML">
            <apply>
              <times/>
              <ci> mw5fff2269_6d88_465d_abd4_d7e92ce48cbd </ci>
              <ci> mwb280b047_66d2_467e_87be_29811cc09f3a </ci>
              <apply>
                <power/>
                <ci> mwe658cf1e_a320_41ba_8d3c_7b170ff22f2f </ci>
                <cn type="integer"> 2 </cn>
              </apply>
            </apply>
          </math>
        </kineticLaw>
      </reaction>
      <reaction id="mw7ad4d1d2_3dae_4fb1_a202_194bcce3b808" name="v256" reversible="false" fast="false">
        <listOfReactants>
          <speciesReference species="mw52c2d006_73d1_446c_8f83_cfe8c6766ba1" stoichiometry="1"/>
        </listOfReactants>
        <listOfProducts>
          <speciesReference species="mwb280b047_66d2_467e_87be_29811cc09f3a" stoichiometry="1"/>
        </listOfProducts>
        <kineticLaw>
          <math xmlns="http://www.w3.org/1998/Math/MathML">
            <apply>
              <times/>
              <ci> mwf68bb3f6_c212_4ee4_9a85_9c74d50b22ff </ci>
              <ci> mw52c2d006_73d1_446c_8f83_cfe8c6766ba1 </ci>
            </apply>
          </math>
        </kineticLaw>
      </reaction>
      <reaction id="mw6a18b3b7_9e47_453d_a34f_6b96cd497330" name="v257" reversible="false" fast="false">
        <listOfReactants>
          <speciesReference species="mwe13b828c_b2a6_490f_9df1_9994f2c18420" stoichiometry="1"/>
          <speciesReference species="mwb664ffc1_4444_4f8c_8b06_64c069fe0b6f" stoichiometry="1"/>
          <speciesReference species="mw6f37685a_936e_4ab3_b5c1_b91551b0d571" stoichiometry="1"/>
        </listOfReactants>
        <listOfProducts>
          <speciesReference species="mw5ab755a6_2bd3_4854_8b48_64394ec22b0b" stoichiometry="1"/>
          <speciesReference species="mwb664ffc1_4444_4f8c_8b06_64c069fe0b6f" stoichiometry="1"/>
          <speciesReference species="mw6f37685a_936e_4ab3_b5c1_b91551b0d571" stoichiometry="1"/>
        </listOfProducts>
        <kineticLaw>
          <math xmlns="http://www.w3.org/1998/Math/MathML">
            <apply>
              <times/>
              <ci> mwacf55792_7eec_421b_8f6f_4dc554a264bb </ci>
              <ci> mwe13b828c_b2a6_490f_9df1_9994f2c18420 </ci>
              <apply>
                <power/>
                <apply>
                  <plus/>
                  <ci> mwb664ffc1_4444_4f8c_8b06_64c069fe0b6f </ci>
                  <ci> mw6f37685a_936e_4ab3_b5c1_b91551b0d571 </ci>
                </apply>
                <cn type="integer"> 2 </cn>
              </apply>
            </apply>
          </math>
        </kineticLaw>
      </reaction>
      <reaction id="mw1aac0c1b_c1ef_4861_a56f_e186219401c3" name="v258" reversible="false" fast="false">
        <listOfReactants>
          <speciesReference species="mw5ab755a6_2bd3_4854_8b48_64394ec22b0b" stoichiometry="1"/>
        </listOfReactants>
        <listOfProducts>
          <speciesReference species="mwe13b828c_b2a6_490f_9df1_9994f2c18420" stoichiometry="1"/>
        </listOfProducts>
        <kineticLaw>
          <math xmlns="http://www.w3.org/1998/Math/MathML">
            <apply>
              <times/>
              <ci> mwd86aa32f_5ece_4d27_a173_622d84fc5ca0 </ci>
              <ci> mw5ab755a6_2bd3_4854_8b48_64394ec22b0b </ci>
            </apply>
          </math>
        </kineticLaw>
      </reaction>
    </listOfReactions>
  </model>
</sbml>
